# Supplementary material for: Human adipose-derived mesenchymal stem cells for acute and sub-acute TBI
Source: PLoS One. 2020 May 26;15(5):e0233263. doi: 10.1371/journal.pone.0233263 (PMC7250455; doi:10.1371/journal.pone.0233263)
Supplement: S1 File — (ZIP) [file pone.0233263.s006.zip]

Archive with 18 entries (17 files):
- Data/~$FC Brain analysis March 2017 sdo 11-26.xlsx
- Data/Behavior stats 5-9-17 NS paper.pzfx
- Data/desktop.ini
- Data/FC Brain analysis 11-28-17.xlsx
- Data/FC Brain analysis March 2017 sdo 11-26.xlsx
- Data/hbadmsc brains FC plots.pdf
- Data/Hope 3d 14d Flow rev.pzfx
- Data/Hope 3d 14d raw NS BB BW.xlsx
- Data/Hope MWM G1.xlsx
- Data/Hope MWM G2.xlsx
- Data/IHC/
- Data/IHC/desktop.ini
- Data/IHC/IHC figures 1-9-19.pptx
- Data/IHC/S17 2 ipsi 2 10x comp.tif
- Data/IHC/T10 1 ipsi 2 10x comp.tif
- Data/IHC/T11 2 ipsi 1 comp.tif
- Data/IHC/T9 1 ipsi 1 10x comp.tif
- Data/MWM group 1& 2 stats paper.pzfx
