# Supplementary material for: Human adipose-derived mesenchymal stem cells for acute and sub-acute TBI
Source: PLoS One. 2020 May 26;15(5):e0233263. doi: 10.1371/journal.pone.0233263 (PMC7250455; doi:10.1371/journal.pone.0233263)
Supplement: S1 File — (ZIP) [file pone.0233263.s006.zip › Data/FC Brain analysis 11-28-17.xlsx]

## Sheet: Sheet1
							Microglia	Macrophages	Microglia			Macrophages
Group	Rat#	Treatment	Ipsi/Contra	Weight (mg)	Cells	Beads	CD45+CD11+p2y12+	CD45+CD11+p2y12-	CD32	CD86	CD163	CD32	CD86	CD163
1	1	CCI+Cells@ d3	Ipsi	522	48063	4862	2635	6456	96.546	61.442	36.85	77.416	29.91	16.341
1	1	CCI+Cells@ d3	Contra	586	25878	4052	1444	2990	92.729	52.216	9.28	77.96	21.304	3.244
1	2	CCI+Vehicle	Ipsi	615	64101	1341	4699	19337	96.531	28.049	7.257	46.522	4.866	1.836
1	2	CCI+Vehicle	Contra	466	50998	4135	6515	8267	97.053	61.98	6.569	77.924	26.697	0.665
1	3	CCI+Cells@ d3	Ipsi	510	43177	3801	3220	6578	96.242	64.876	8.261	87.276	29.127	2.615
1	3	CCI+Cells@ d3	Contra	546	17045	4019	1190	2191	95.798	51.513	8.992	87.449	17.07	1.278
1	4	CCI+Vehicle	Ipsi	535	36406	3816	1970	4879	92.234	50.406	10.457	79.77	22.894	4.304
1	4	CCI+Vehicle	Contra	442	8806	3942	509	1185	90.57	47.741	12.181	81.266	15.949	1.688
1	5	CCI+Cells@ d3	Ipsi	491	58930	4365	4583	10229	95592	65.241	11.041	78.092	31.587	2.894
1	5	CCI+Cells@ d3	Contra	524	20797	5821	1704	3078	95.892	59.918	10.563	84.795	20.825	1.624
1	6	CCI+Vehicle	Ipsi	618	65836	2624	1846	5728	95.558	58.667	23.998	80.848	23.202	8.362
1	6	CCI+Vehicle	Contra	525	17800	4203	1314	3122	93.607	59.285	10.426	81.55	20.243	1.634
1	7	Sham	Ipsi	541	16846	4057	563	1848	95.027	42.629	15.631	84.578	19.535	3.301
1	7	Sham	Contra	562	12032	4800	631	1644	91.125	49.604	15.531	82.421	20.195	1.825
1	8	Sham	Ipsi	504	20440	3896	841	2613	92.747	48.395	14.507	89.552	20.168	2.181
1	8	Sham	Contra	505	14912	4268	800	2306	93.5	49.625	15.125	91.457	16.479	1.908
1	9	Sham	Ipsi	470	16493	3954	865	2626	91.214	51.329	10.405	92.559	20.069	1.828
1	9	Sham	Contra	545	15440	4287	948	2714	94.198	53.481	10.127	84.34	20.376	1.437
1	10	CCI+Vehicle	Ipsi	520	30522	4436	2275	5183	96.659	57.495	15.56	82.308	26.259	5.074
1	10	CCI+Vehicle	Contra	521	21461	4502	709	2295	94.922	47.109	13.117	84.227	17.516	2.004
1	11	Sham	Ipsi	501	11974	4060	600	2136	93.667	51.167	13.33	94.738	22.846	1.919
1	11	Sham	Contra	673	11348	4210	503	1714	95.626	48.907	18.688	83.722	18.32	3.267
1	12	CCI+Cells@ d3	Ipsi	528	44733	3899	2107	5487	95.112	61.462	11.913	94.582	27.064	3.262
1	12	CCI+Cells@ d3	Contra	651	17909	5228	1915	3372	95.561	53.629	8.407	82.325	19.247	1.572
2	1	CCI+Vehicle @d14	Ipsi	370	2985	10543	147	51	68.707	33.33	76.871	62.745	15.686	45.098
2	1	CCI+Vehicle @d14	Contra	443	1987	8864	68	49	69.118	25	83.824	71.429	18.367	71.429
2	2	CCI+Cells@ d14	Ipsi	358	2772	10150	74	50	68.919	41.892	74.324	64	26	46
2	2	CCI+Cells@ d14	Contra	425	1561	6463	45	21	57.778	26.667	91.11	61.905	0	61.905
2	3	CCI+Vehicle @d14	Ipsi	326	2112	9245	182	54	69.78	37.912	62.088	55.556	22.22	37.3037
2	3	CCI+Vehicle @d14	Contra	443	1103	5130	63	15	63.492	26.984	85.714	60	13.33	66.667
2	4	CCI+Cells@ d14	Ipsi	319	1016	5387	53	27	69.811	30.189	86.792	77.778	11.11	66.667
2	4	CCI+Cells@ d14	Contra	432	2477	7984	67	43	65.672	26.866	82.09	58.14	20.93	32.558
2	5	CCI+Vehicle @d14	Ipsi	453	463	7094	65	45	63.077	24.615	84.615	75.556	20	46.667
2	5	CCI+Vehicle @d14	Contra	427	1045	6804	59	45	45.763	32.203	88.136	57.778	17.778	62.222
2	6	Sham	Ipsi	454	1262	6235	73	44	46.575	35.616	65.753	75	18.182	31.818
2	6	Sham	Contra	481	3149	10340	111	82	56.757	28.829	72.973	71.951	23.171	39.024
2	7	CCI+Vehicle @d14	Ipsi	345	1123	6566	95	71	71.579	43.158	58.947	69.014	26.761	30.986
2	7	CCI+Vehicle @d14	Contra	471	1326	9583	114	83	56.14	30.702	70.175	69.88	19.277	32.53
2	8	Sham	Ipsi	485	1122	9205	60	38	60	30	80	65.789	18.421	39.474
2	8	Sham	Contra	446	1145	10663	93	81	50.539	25.806	80.645	59.259	20.988	53.086
2	9	Sham	Ipsi	481	1005	7470	76	49	52.632	26.316	75	61.224	22.449	42.857
2	9	Sham	Contra	462	1166	12226	103	92	59.223	33.01	92.233	55.432	17.391	65.217
2	10	Sham	Ipsi	400	1352	10419	67	76	67.164	26.866	79.104	76.316	18.421	47.368
2	10	Sham	Contra	481	1041	12251	82	73	68.293	28.049	91.463	64.384	24.658	57.534

## Sheet: Sheet1 (2)
																		Microglia
Group	Rat#	Treatment	Ipsi/Contra	Weight (mg)	Cells	Beads	CD45+CD11+p2y12+	CD45+CD11+p2y12-	CD32	CD86	CD163	CD32	CD86	CD163	Cells/mg Tissue	% of MG	ratio MG/MP	% CD32	% CD86	%CD163
							Microglia	Macrophages	Microglia			Macrophages
2	2	CCI+Cells@ d14	Ipsi	358	2772	10150	74	50	68.919	41.892	74.324	64	26	46	7.74302	0.0266955	1.48	1.83983	62.0002	136.743
2	2	CCI+Cells@ d14	Contra	425	1561	6463	45	21	57.778	26.667	91.11	61.905	0	61.905	3.67294	0.0288277	2.14286	1.66561	57.1436	151.753
2	4	CCI+Cells@ d14	Ipsi	319	1016	5387	53	27	69.811	30.189	86.792	77.778	11.11	66.667	3.18495	0.0521654	1.96296	3.64172	59.2599	316.072
2	4	CCI+Cells@ d14	Contra	432	2477	7984	67	43	65.672	26.866	82.09	58.14	20.93	32.558	5.7338	0.0270488	1.55814	1.77635	41.861	145.821
1	1	CCI+Cells@ d3	Ipsi	522	48063	4862	2635	6456	96.546	61.442	36.85	77.416	29.91	16.341	92.0747	0.0548239	0.408147	5.29303	25.0774	195.048
1	1	CCI+Cells@ d3	Contra	586	25878	4052	1444	2990	92.729	52.216	9.28	77.96	21.304	3.244	44.1604	0.0558003	0.482943	5.17431	25.2174	48.0176
1	3	CCI+Cells@ d3	Ipsi	510	43177	3801	3220	6578	96.242	64.876	8.261	87.276	29.127	2.615	84.6608	0.0745767	0.48951	7.17741	31.7575	59.2926
1	3	CCI+Cells@ d3	Contra	546	17045	4019	1190	2191	95.798	51.513	8.992	87.449	17.07	1.278	31.2179	0.0698152	0.543131	6.68816	27.9783	60.1399
1	5	CCI+Cells@ d3	Ipsi	491	58930	4365	4583	10229	95592	65.241	11.041	78.092	31.587	2.894	120.02	0.0777702	0.44804	7434.21	29.2306	82081.1
1	5	CCI+Cells@ d3	Contra	524	20797	5821	1704	3078	95.892	59.918	10.563	84.795	20.825	1.624	39.6889	0.0819349	0.553606	7.8569	33.171	82.9924
1	12	CCI+Cells@ d3	Ipsi	528	44733	3899	2107	5487	95.112	61.462	11.913	94.582	27.064	3.262	84.7216	0.0471017	0.383999	4.47994	23.6013	53.3695
1	12	CCI+Cells@ d3	Contra	651	17909	5228	1915	3372	95.561	53.629	8.407	82.325	19.247	1.572	27.51	0.106929	0.567912	10.2183	30.4566	85.9051
1	2	CCI+Vehicle	Ipsi	615	64101	1341	4699	19337	96.531	28.049	7.257	46.522	4.866	1.836	104.229	0.0733062	0.243006	7.07632	6.81607	51.3529
1	2	CCI+Vehicle	Contra	466	50998	4135	6515	8267	97.053	61.98	6.569	77.924	26.697	0.665	109.438	0.12775	0.788073	12.3985	48.8448	81.446
1	4	CCI+Vehicle	Ipsi	535	36406	3816	1970	4879	92.234	50.406	10.457	79.77	22.894	4.304	68.0486	0.054112	0.403771	4.99096	20.3525	52.1905
1	4	CCI+Vehicle	Contra	442	8806	3942	509	1185	90.57	47.741	12.181	81.266	15.949	1.688	19.9231	0.0578015	0.429536	5.23508	20.5065	63.7685
1	6	CCI+Vehicle	Ipsi	618	65836	2624	1846	5728	95.558	58.667	23.998	80.848	23.202	8.362	106.531	0.0280394	0.322277	2.67939	18.907	64.2999
1	6	CCI+Vehicle	Contra	525	17800	4203	1314	3122	93.607	59.285	10.426	81.55	20.243	1.634	33.9048	0.0738202	0.420884	6.91009	24.9521	72.0446
1	10	CCI+Vehicle	Ipsi	520	30522	4436	2275	5183	96.659	57.495	15.56	82.308	26.259	5.074	58.6962	0.0745364	0.438935	7.20461	25.2366	112.104
1	10	CCI+Vehicle	Contra	521	21461	4502	709	2295	94.922	47.109	13.117	84.227	17.516	2.004	41.1919	0.0330367	0.308932	3.13591	14.5535	41.1337
2	1	CCI+Vehicle @d14	Ipsi	370	2985	10543	147	51	68.707	33.33	76.871	62.745	15.686	45.098	8.06757	0.0492462	2.88235	3.38356	96.0688	260.098
2	1	CCI+Vehicle @d14	Contra	443	1987	8864	68	49	69.118	25	83.824	71.429	18.367	71.429	4.48533	0.0342224	1.38776	2.36539	34.6939	198.276
2	3	CCI+Vehicle @d14	Ipsi	326	2112	9245	182	54	69.78	37.912	62.088	55.556	22.22	37.3037	6.47853	0.0861742	3.37037	6.01324	127.777	373.35
2	3	CCI+Vehicle @d14	Contra	443	1103	5130	63	15	63.492	26.984	85.714	60	13.33	66.667	2.48984	0.057117	4.2	3.62647	113.333	310.839
2	5	CCI+Vehicle @d14	Ipsi	453	463	7094	65	45	63.077	24.615	84.615	75.556	20	46.667	1.02208	0.140389	1.44444	8.8553	35.555	749.291
2	5	CCI+Vehicle @d14	Contra	427	1045	6804	59	45	45.763	32.203	88.136	57.778	17.778	62.222	2.44731	0.0564593	1.31111	2.58375	42.2217	227.721
2	7	CCI+Vehicle @d14	Ipsi	345	1123	6566	95	71	71.579	43.158	58.947	69.014	26.761	30.986	3.25507	0.0845948	1.33803	6.05521	57.7466	356.937
2	7	CCI+Vehicle @d14	Contra	471	1326	9583	114	83	56.14	30.702	70.175	69.88	19.277	32.53	2.81529	0.0859729	1.37349	4.82652	42.169	338.701
1	7	Sham	Ipsi	541	16846	4057	563	1848	95.027	42.629	15.631	84.578	19.535	3.301	31.1386	0.0334204	0.304654	3.17584	12.9871	49.6416
1	7	Sham	Contra	562	12032	4800	631	1644	91.125	49.604	15.531	82.421	20.195	1.825	21.4093	0.0524435	0.38382	4.77891	19.039	74.2213
1	8	Sham	Ipsi	504	20440	3896	841	2613	92.747	48.395	14.507	89.552	20.168	2.181	40.5556	0.0411448	0.321852	3.81606	15.576	55.3596
1	8	Sham	Contra	505	14912	4268	800	2306	93.5	49.625	15.125	91.457	16.479	1.908	29.5287	0.0536481	0.346921	5.01609	17.216	75.8684
1	9	Sham	Ipsi	470	16493	3954	865	2626	91.214	51.329	10.405	92.559	20.069	1.828	35.0915	0.0524465	0.329398	4.78385	16.9077	49.776
1	9	Sham	Contra	545	15440	4287	948	2714	94.198	53.481	10.127	84.34	20.376	1.437	28.3303	0.061399	0.3493	5.78366	18.6809	58.5711
1	11	Sham	Ipsi	501	11974	4060	600	2136	93.667	51.167	13.33	94.738	22.846	1.919	23.9002	0.0501086	0.280899	4.69352	14.3728	62.5646
1	11	Sham	Contra	673	11348	4210	503	1714	95.626	48.907	18.688	83.722	18.32	3.267	16.8618	0.044325	0.293466	4.23862	14.3525	79.2114
2	6	Sham	Ipsi	454	1262	6235	73	44	46.575	35.616	65.753	75	18.182	31.818	2.77974	0.0578447	1.65909	2.69412	59.0902	177.146
2	6	Sham	Contra	481	3149	10340	111	82	56.757	28.829	72.973	71.951	23.171	39.024	6.54678	0.0352493	1.35366	2.00064	39.0246	145.993
2	8	Sham	Ipsi	485	1122	9205	60	38	60	30	80	65.789	18.421	39.474	2.3134	0.0534759	1.57895	3.20856	47.3684	256.684
2	8	Sham	Contra	446	1145	10663	93	81	50.539	25.806	80.645	59.259	20.988	53.086	2.56726	0.0812227	1.14815	4.10491	29.6291	331.041
2	9	Sham	Ipsi	481	1005	7470	76	49	52.632	26.316	75	61.224	22.449	42.857	2.0894	0.0756219	1.55102	3.98013	40.8167	298.51
2	9	Sham	Contra	462	1166	12226	103	92	59.223	33.01	92.233	55.432	17.391	65.217	2.52381	0.0883362	1.11957	5.23153	36.9568	482.52
2	10	Sham	Ipsi	400	1352	10419	67	76	67.164	26.866	79.104	76.316	18.421	47.368	3.38	0.0495562	0.881579	3.32839	23.6845	263.289
2	10	Sham	Contra	481	1041	12251	82	73	68.293	28.049	91.463	64.384	24.658	57.534	2.16424	0.0787704	1.12329	5.37947	31.5071	492.022
	Cells/mg tissue				% of MG
	AVG	Contra	Ipsi		AVG	Contra	Ipsi
	Sham	12.5275	17.6561		Sham	0.0619243	0.0517024
	CCI+Vehicle	51.1144	84.3762		CCI+Vehicle	0.0731021	0.0574985
	CCI+Vehicle @d14	3.05944	4.70581		CCI+Vehicle @d14	0.0584429	0.090101
	CCI+Cells@ d3	35.6443	95.3694		CCI+Cells@ d3	0.07862	0.0635681
	CCI+Cells@ d14	4.70337	5.46398		CCI+Cells@ d14	0.0279383	0.0394304

## Sheet: MG
																		Microglia
Group	Rat#	Treatment	Ipsi/Contra	Weight (mg)	Cells	Beads	CD45+CD11+p2y12+	CD45+CD11+p2y12-	CD32	CD86	CD163	CD32	CD86	CD163	Cells/mg Tissue	% of MG	ratio MG/MP	% CD32	% CD86	%CD163
							Microglia	Macrophages	Microglia			Macrophages
2	2	CCI+Cells@ d14	Ipsi	358	2772	10150	74	50	68.919	41.892	74.324	64	26	46	7.74302	0.0266955	1.48	1.83983	62.0002	136.743
2	2	CCI+Cells@ d14	Contra	425	1561	6463	45	21	57.778	26.667	91.11	61.905	0	61.905	3.67294	0.0288277	2.14286	1.66561	57.1436	151.753
2	4	CCI+Cells@ d14	Ipsi	319	1016	5387	53	27	69.811	30.189	86.792	77.778	11.11	66.667	3.18495	0.0521654	1.96296	3.64172	59.2599	316.072
2	4	CCI+Cells@ d14	Contra	432	2477	7984	67	43	65.672	26.866	82.09	58.14	20.93	32.558	5.7338	0.0270488	1.55814	1.77635	41.861	145.821
1	1	CCI+Cells@ d3	Ipsi	522	48063	4862	2635	6456	96.546	61.442	36.85	77.416	29.91	16.341	92.0747	0.0548239	0.408147	5.29303	25.0774	195.048
1	1	CCI+Cells@ d3	Contra	586	25878	4052	1444	2990	92.729	52.216	9.28	77.96	21.304	3.244	44.1604	0.0558003	0.482943	5.17431	25.2174	48.0176
1	3	CCI+Cells@ d3	Ipsi	510	43177	3801	3220	6578	96.242	64.876	8.261	87.276	29.127	2.615	84.6608	0.0745767	0.48951	7.17741	31.7575	59.2926
1	3	CCI+Cells@ d3	Contra	546	17045	4019	1190	2191	95.798	51.513	8.992	87.449	17.07	1.278	31.2179	0.0698152	0.543131	6.68816	27.9783	60.1399
1	5	CCI+Cells@ d3	Ipsi	491	58930	4365	4583	10229	95592	65.241	11.041	78.092	31.587	2.894	120.02	0.0777702	0.44804	7434.21	29.2306	82081.1
1	5	CCI+Cells@ d3	Contra	524	20797	5821	1704	3078	95.892	59.918	10.563	84.795	20.825	1.624	39.6889	0.0819349	0.553606	7.8569	33.171	82.9924
1	12	CCI+Cells@ d3	Ipsi	528	44733	3899	2107	5487	95.112	61.462	11.913	94.582	27.064	3.262	84.7216	0.0471017	0.383999	4.47994	23.6013	53.3695
1	12	CCI+Cells@ d3	Contra	651	17909	5228	1915	3372	95.561	53.629	8.407	82.325	19.247	1.572	27.51	0.106929	0.567912	10.2183	30.4566	85.9051
1	2	CCI+Vehicle	Ipsi	615	64101	1341	4699	19337	96.531	28.049	7.257	46.522	4.866	1.836	104.229	0.0733062	0.243006	7.07632	6.81607	51.3529
1	2	CCI+Vehicle	Contra	466	50998	4135	6515	8267	97.053	61.98	6.569	77.924	26.697	0.665	109.438	0.12775	0.788073	12.3985	48.8448	81.446
1	4	CCI+Vehicle	Ipsi	535	36406	3816	1970	4879	92.234	50.406	10.457	79.77	22.894	4.304	68.0486	0.054112	0.403771	4.99096	20.3525	52.1905
1	4	CCI+Vehicle	Contra	442	8806	3942	509	1185	90.57	47.741	12.181	81.266	15.949	1.688	19.9231	0.0578015	0.429536	5.23508	20.5065	63.7685
1	6	CCI+Vehicle	Ipsi	618	65836	2624	1846	5728	95.558	58.667	23.998	80.848	23.202	8.362	106.531	0.0280394	0.322277	2.67939	18.907	64.2999
1	6	CCI+Vehicle	Contra	525	17800	4203	1314	3122	93.607	59.285	10.426	81.55	20.243	1.634	33.9048	0.0738202	0.420884	6.91009	24.9521	72.0446
1	10	CCI+Vehicle	Ipsi	520	30522	4436	2275	5183	96.659	57.495	15.56	82.308	26.259	5.074	58.6962	0.0745364	0.438935	7.20461	25.2366	112.104
1	10	CCI+Vehicle	Contra	521	21461	4502	709	2295	94.922	47.109	13.117	84.227	17.516	2.004	41.1919	0.0330367	0.308932	3.13591	14.5535	41.1337
2	1	CCI+Vehicle @d14	Ipsi	370	2985	10543	147	51	68.707	33.33	76.871	62.745	15.686	45.098	8.06757	0.0492462	2.88235	3.38356	96.0688	260.098
2	1	CCI+Vehicle @d14	Contra	443	1987	8864	68	49	69.118	25	83.824	71.429	18.367	71.429	4.48533	0.0342224	1.38776	2.36539	34.6939	198.276
2	3	CCI+Vehicle @d14	Ipsi	326	2112	9245	182	54	69.78	37.912	62.088	55.556	22.22	37.3037	6.47853	0.0861742	3.37037	6.01324	127.777	373.35
2	3	CCI+Vehicle @d14	Contra	443	1103	5130	63	15	63.492	26.984	85.714	60	13.33	66.667	2.48984	0.057117	4.2	3.62647	113.333	310.839
2	5	CCI+Vehicle @d14	Ipsi	453	463	7094	65	45	63.077	24.615	84.615	75.556	20	46.667	1.02208	0.140389	1.44444	8.8553	35.555	749.291
2	5	CCI+Vehicle @d14	Contra	427	1045	6804	59	45	45.763	32.203	88.136	57.778	17.778	62.222	2.44731	0.0564593	1.31111	2.58375	42.2217	227.721
2	7	CCI+Vehicle @d14	Ipsi	345	1123	6566	95	71	71.579	43.158	58.947	69.014	26.761	30.986	3.25507	0.0845948	1.33803	6.05521	57.7466	356.937
2	7	CCI+Vehicle @d14	Contra	471	1326	9583	114	83	56.14	30.702	70.175	69.88	19.277	32.53	2.81529	0.0859729	1.37349	4.82652	42.169	338.701
1	7	Sham	Ipsi	541	16846	4057	563	1848	95.027	42.629	15.631	84.578	19.535	3.301	31.1386	0.0334204	0.304654	3.17584	12.9871	49.6416
1	7	Sham	Contra	562	12032	4800	631	1644	91.125	49.604	15.531	82.421	20.195	1.825	21.4093	0.0524435	0.38382	4.77891	19.039	74.2213
1	8	Sham	Ipsi	504	20440	3896	841	2613	92.747	48.395	14.507	89.552	20.168	2.181	40.5556	0.0411448	0.321852	3.81606	15.576	55.3596
1	8	Sham	Contra	505	14912	4268	800	2306	93.5	49.625	15.125	91.457	16.479	1.908	29.5287	0.0536481	0.346921	5.01609	17.216	75.8684
1	9	Sham	Ipsi	470	16493	3954	865	2626	91.214	51.329	10.405	92.559	20.069	1.828	35.0915	0.0524465	0.329398	4.78385	16.9077	49.776
1	9	Sham	Contra	545	15440	4287	948	2714	94.198	53.481	10.127	84.34	20.376	1.437	28.3303	0.061399	0.3493	5.78366	18.6809	58.5711
1	11	Sham	Ipsi	501	11974	4060	600	2136	93.667	51.167	13.33	94.738	22.846	1.919	23.9002	0.0501086	0.280899	4.69352	14.3728	62.5646
1	11	Sham	Contra	673	11348	4210	503	1714	95.626	48.907	18.688	83.722	18.32	3.267	16.8618	0.044325	0.293466	4.23862	14.3525	79.2114
2	6	Sham	Ipsi	454	1262	6235	73	44	46.575	35.616	65.753	75	18.182	31.818	2.77974	0.0578447	1.65909	2.69412	59.0902	177.146
2	6	Sham	Contra	481	3149	10340	111	82	56.757	28.829	72.973	71.951	23.171	39.024	6.54678	0.0352493	1.35366	2.00064	39.0246	145.993
2	8	Sham	Ipsi	485	1122	9205	60	38	60	30	80	65.789	18.421	39.474	2.3134	0.0534759	1.57895	3.20856	47.3684	256.684
2	8	Sham	Contra	446	1145	10663	93	81	50.539	25.806	80.645	59.259	20.988	53.086	2.56726	0.0812227	1.14815	4.10491	29.6291	331.041
2	9	Sham	Ipsi	481	1005	7470	76	49	52.632	26.316	75	61.224	22.449	42.857	2.0894	0.0756219	1.55102	3.98013	40.8167	298.51
2	9	Sham	Contra	462	1166	12226	103	92	59.223	33.01	92.233	55.432	17.391	65.217	2.52381	0.0883362	1.11957	5.23153	36.9568	482.52
2	10	Sham	Ipsi	400	1352	10419	67	76	67.164	26.866	79.104	76.316	18.421	47.368	3.38	0.0495562	0.881579	3.32839	23.6845	263.289
2	10	Sham	Contra	481	1041	12251	82	73	68.293	28.049	91.463	64.384	24.658	57.534	2.16424	0.0787704	1.12329	5.37947	31.5071	492.022
	Cells/mg tissue				% of MG	combined		3d		14d			Ration MG/MP
	AVG	Contra	Ipsi		AVG	Contra	Ipsi	Contra	Ipsi	Contra	Ipsi		AVG	Contra	Ipsi
	Sham	12.5275	17.6561		Sham	0.0619243	0.0517024	0.0529539	0.0442801	0.0708946	0.0591247		Sham	0.764771	0.86211
	CCI+Vehicle	51.1144	84.3762		CCI+Vehicle	0.0657725	0.0737997	0.0731021	0.0574985	0.0584429	0.090101		CCI+Vehicle	1.27747	1.3054
	CCI+Vehicle @d14	3.05944	4.70581		CCI+Cells	0.0584429	0.0555222	0.07862	0.0635681	0.0279383	0.0394304		CCI+Cells	0.974765	0.86211
	CCI+Cells@ d3	35.6443	95.3694
	CCI+Cells@ d14	4.70337	5.46398
					% of MG	combined		3d		14d			% of MG
					sem	Contra	Ipsi	Contra	Ipsi	Contra	Ipsi		sem	Contra	Ipsi
					Sham	0.0197047	0.0158712	0.0278659	0.0311375	0.0517552	0.0357575		Sham	0.161613	0.225524
					CCI+Vehicle	0.025039	0.0260915	0.0667577	0.0491622	0.0485512	0.064645		CCI+Vehicle	0.447094	0.431571
					CCI+Cells	0.0352723	0.02744	0.0490858	0.0407565	0.0354657	0.134201		CCI+Cells	0.287278	0.279203

## Sheet: MG Act Markers
																		Microglia											Microglia										Microglia										Microglia
Group	Rat#	Treatment	Ipsi/Contra	Weight (mg)	Cells	Beads	CD45+CD11+p2y12+	CD45+CD11+p2y12-	CD32	CD86	CD163	CD32	CD86	CD163	Cells/mg Tissue	% of MG	ratio MG/MP	% CD32	% CD86	%CD163	M2/M1 (163/32)	M2/M1 (163/86)			Group	Rat#	Treatment	Ipsi/Contra	% CD32	% CD86	%CD163				Group	Rat#	Treatment	Ipsi/Contra	% CD32	% CD86	%CD163				Group	Rat#	Treatment	Ipsi/Contra	% CD32
							Microglia	Macrophages	Microglia			Macrophages
2	2	CCI+Cells@ d14	Ipsi	358	2772	10150	74	50	68.919	41.892	74.324	64	26	46	7.74302	0.0266955	1.48	1.83983	62.0002	136.743	74.324	2.20553			2	2	CCI+Cells@ d14	Ipsi	1.83983	62.0002	136.743				2	1	CCI+Vehicle @d14	Ipsi	3.38356	96.0688	260.098				2	6	Sham	Ipsi	2.69412
2	2	CCI+Cells@ d14	Contra	425	1561	6463	45	21	57.778	26.667	91.11	61.905	0	61.905	3.67294	0.0288277	2.14286	1.66561	57.1436	151.753	91.11	2.65565			2	2	CCI+Cells@ d14	Contra	1.66561	57.1436	151.753				2	1	CCI+Vehicle @d14	Contra	2.36539	34.6939	198.276				2	6	Sham	Contra	2.00064
2	4	CCI+Cells@ d14	Ipsi	319	1016	5387	53	27	69.811	30.189	86.792	77.778	11.11	66.667	3.18495	0.0521654	1.96296	3.64172	59.2599	316.072	86.792	5.33365			2	4	CCI+Cells@ d14	Ipsi	3.64172	59.2599	316.072				2	3	CCI+Vehicle @d14	Ipsi	6.01324	127.777	373.35				2	8	Sham	Ipsi	3.20856
2	4	CCI+Cells@ d14	Contra	432	2477	7984	67	43	65.672	26.866	82.09	58.14	20.93	32.558	5.7338	0.0270488	1.55814	1.77635	41.861	145.821	82.09	3.48345			2	4	CCI+Cells@ d14	Contra	1.77635	41.861	145.821				2	3	CCI+Vehicle @d14	Contra	3.62647	113.333	310.839				2	8	Sham	Contra	4.10491
1	1	CCI+Cells@ d3	Ipsi	522	48063	4862	2635	6456	96.546	61.442	36.85	77.416	29.91	16.341	92.0747	0.0548239	0.408147	5.29303	25.0774	195.048	36.85	7.77784			1	1	CCI+Cells@ d3	Ipsi	5.29303	25.0774	195.048				2	5	CCI+Vehicle @d14	Ipsi	8.8553	35.555	749.291				2	9	Sham	Ipsi	3.98013
1	1	CCI+Cells@ d3	Contra	586	25878	4052	1444	2990	92.729	52.216	9.28	77.96	21.304	3.244	44.1604	0.0558003	0.482943	5.17431	25.2174	48.0176	9.28	1.90415			1	1	CCI+Cells@ d3	Contra	5.17431	25.2174	48.0176				2	5	CCI+Vehicle @d14	Contra	2.58375	42.2217	227.721				2	9	Sham	Contra	5.23153
1	3	CCI+Cells@ d3	Ipsi	510	43177	3801	3220	6578	96.242	64.876	8.261	87.276	29.127	2.615	84.6608	0.0745767	0.48951	7.17741	31.7575	59.2926	8.261	1.86704			1	3	CCI+Cells@ d3	Ipsi	7.17741	31.7575	59.2926				2	7	CCI+Vehicle @d14	Ipsi	6.05521	57.7466	356.937				2	10	Sham	Ipsi	3.32839
1	3	CCI+Cells@ d3	Contra	546	17045	4019	1190	2191	95.798	51.513	8.992	87.449	17.07	1.278	31.2179	0.0698152	0.543131	6.68816	27.9783	60.1399	8.992	2.14952			1	3	CCI+Cells@ d3	Contra	6.68816	27.9783	60.1399				2	7	CCI+Vehicle @d14	Contra	4.82652	42.169	338.701				2	10	Sham	Contra	5.37947
1	5	CCI+Cells@ d3	Ipsi	491	58930	4365	4583	10229	95.592	65.241	11.041	78.092	31.587	2.894	120.02	0.0777702	0.44804	7.43421	29.2306	82.0811	11.041	2.80806			1	5	CCI+Cells@ d3	Ipsi	7.43421	29.2306	82.0811				1	2	CCI+Vehicle	Ipsi	7.07632	6.81607	51.3529				1	7	Sham	Ipsi	3.17584
1	5	CCI+Cells@ d3	Contra	524	20797	5821	1704	3078	95.892	59.918	10.563	84.795	20.825	1.624	39.6889	0.0819349	0.553606	7.8569	33.171	82.9924	10.563	2.50196			1	5	CCI+Cells@ d3	Contra	7.8569	33.171	82.9924				1	2	CCI+Vehicle	Contra	12.3985	48.8448	81.446				1	7	Sham	Contra	4.77891
1	12	CCI+Cells@ d3	Ipsi	528	44733	3899	2107	5487	95.112	61.462	11.913	94.582	27.064	3.262	84.7216	0.0471017	0.383999	4.47994	23.6013	53.3695	11.913	2.26129			1	12	CCI+Cells@ d3	Ipsi	4.47994	23.6013	53.3695				1	4	CCI+Vehicle	Ipsi	4.99096	20.3525	52.1905				1	8	Sham	Ipsi	3.81606
1	12	CCI+Cells@ d3	Contra	651	17909	5228	1915	3372	95.561	53.629	8.407	82.325	19.247	1.572	27.51	0.106929	0.567912	10.2183	30.4566	85.9051	8.407	2.82058			1	12	CCI+Cells@ d3	Contra	10.2183	30.4566	85.9051				1	4	CCI+Vehicle	Contra	5.23508	20.5065	63.7685				1	8	Sham	Contra	5.01609
1	2	CCI+Vehicle	Ipsi	615	64101	1341	4699	19337	96.531	28.049	7.257	46.522	4.866	1.836	104.229	0.0733062	0.243006	7.07632	6.81607	51.3529	7.257	7.53409													1	6	CCI+Vehicle	Ipsi	2.67939	18.907	64.2999				1	9	Sham	Ipsi	4.78385
1	2	CCI+Vehicle	Contra	466	50998	4135	6515	8267	97.053	61.98	6.569	77.924	26.697	0.665	109.438	0.12775	0.788073	12.3985	48.8448	81.446	6.569	1.66744													1	6	CCI+Vehicle	Contra	6.91009	24.9521	72.0446				1	9	Sham	Contra	5.78366
1	4	CCI+Vehicle	Ipsi	535	36406	3816	1970	4879	92.234	50.406	10.457	79.77	22.894	4.304	68.0486	0.054112	0.403771	4.99096	20.3525	52.1905	10.457	2.56433													1	10	CCI+Vehicle	Ipsi	7.20461	25.2366	112.104				1	11	Sham	Ipsi	4.69352
1	4	CCI+Vehicle	Contra	442	8806	3942	509	1185	90.57	47.741	12.181	81.266	15.949	1.688	19.9231	0.0578015	0.429536	5.23508	20.5065	63.7685	12.181	3.10968													1	10	CCI+Vehicle	Contra	3.13591	14.5535	41.1337				1	11	Sham	Contra	4.23862
1	6	CCI+Vehicle	Ipsi	618	65836	2624	1846	5728	95.558	58.667	23.998	80.848	23.202	8.362	106.531	0.0280394	0.322277	2.67939	18.907	64.2999	23.998	3.40085
1	6	CCI+Vehicle	Contra	525	17800	4203	1314	3122	93.607	59.285	10.426	81.55	20.243	1.634	33.9048	0.0738202	0.420884	6.91009	24.9521	72.0446	10.426	2.88731
1	10	CCI+Vehicle	Ipsi	520	30522	4436	2275	5183	96.659	57.495	15.56	82.308	26.259	5.074	58.6962	0.0745364	0.438935	7.20461	25.2366	112.104	15.56	4.44212
1	10	CCI+Vehicle	Contra	521	21461	4502	709	2295	94.922	47.109	13.117	84.227	17.516	2.004	41.1919	0.0330367	0.308932	3.13591	14.5535	41.1337	13.117	2.82638
2	1	CCI+Vehicle @d14	Ipsi	370	2985	10543	147	51	68.707	33.33	76.871	62.745	15.686	45.098	8.06757	0.0492462	2.88235	3.38356	96.0688	260.098	76.871	2.70741
2	1	CCI+Vehicle @d14	Contra	443	1987	8864	68	49	69.118	25	83.824	71.429	18.367	71.429	4.48533	0.0342224	1.38776	2.36539	34.6939	198.276	83.824	5.71502					CD32								CD86								CD163
2	3	CCI+Vehicle @d14	Ipsi	326	2112	9245	182	54	69.78	37.912	62.088	55.556	22.22	37.3037	6.47853	0.0861742	3.37037	6.01324	127.777	373.35	62.088	2.92188						Ipsi	Contra	n
2	3	CCI+Vehicle @d14	Contra	443	1103	5130	63	15	63.492	26.984	85.714	60	13.33	66.667	2.48984	0.057117	4.2	3.62647	113.333	310.839	85.714	2.74271					Sham	3.71006	4.56673	8	8					Ipsi	Contra	n						Ipsi	Contra	n
2	5	CCI+Vehicle @d14	Ipsi	453	463	7094	65	45	63.077	24.615	84.615	75.556	20	46.667	1.02208	0.140389	1.44444	8.8553	35.555	749.291	84.615	21.0742					CCI + Vehicle	5.78232	5.13522	8	8				Sham	28.8504	25.8008	8	8				Sham	151.621	217.431	8	8
2	5	CCI+Vehicle @d14	Contra	427	1045	6804	59	45	45.763	32.203	88.136	57.778	17.778	62.222	2.44731	0.0564593	1.31111	2.58375	42.2217	227.721	88.136	5.39346					CCI + MSC 3d	6.09615	7.48441	4	4				CCI + Vehicle	48.5575	42.6593	8	8				CCI + Vehicle	252.453	166.741	8	8
2	7	CCI+Vehicle @d14	Ipsi	345	1123	6566	95	71	71.579	43.158	58.947	69.014	26.761	30.986	3.25507	0.0845948	1.33803	6.05521	57.7466	356.937	58.947	6.18108					CCI + MSC 14d	2.74077	1.72098	4	4				CCI + MSC 3d	27.4167	29.2058	4	4				CCI + MSC 3d	97.4478	69.2638	4	4
2	7	CCI+Vehicle @d14	Contra	471	1326	9583	114	83	56.14	30.702	70.175	69.88	19.277	32.53	2.81529	0.0859729	1.37349	4.82652	42.169	338.701	70.175	8.03198													CCI + MSC 14d	60.63	49.5023	4	4				CCI + MSC 14d	226.408	99.1913	4	4
1	7	Sham	Ipsi	541	16846	4057	563	1848	95.027	42.629	15.631	84.578	19.535	3.301	31.1386	0.0334204	0.304654	3.17584	12.9871	49.6416	15.631	3.82238					STDEV	Ipsi	Contra
1	7	Sham	Contra	562	12032	4800	631	1644	91.125	49.604	15.531	82.421	20.195	1.825	21.4093	0.0524435	0.38382	4.77891	19.039	74.2213	15.531	3.89838					Sham	0.748246	1.17935						STDEV								STDEV
1	8	Sham	Ipsi	504	20440	3896	841	2613	92.747	48.395	14.507	89.552	20.168	2.181	40.5556	0.0411448	0.321852	3.81606	15.576	55.3596	14.507	3.55415					CCI + Vehicle	2.04509	3.30512						Sham	17.7576	9.61934						Sham	109.352	188.442
1	8	Sham	Contra	505	14912	4268	800	2306	93.5	49.625	15.125	91.457	16.479	1.908	29.5287	0.0536481	0.346921	5.01609	17.216	75.8684	15.125	4.40687					CCI + MSC 3d	1.43953	2.12787						CCI + Vehicle	42.6741	30.9172						CCI + Vehicle	241.45	118.123
1	9	Sham	Ipsi	470	16493	3954	865	2626	91.214	51.329	10.405	92.559	20.069	1.828	35.0915	0.0524465	0.329398	4.78385	16.9077	49.776	10.405	2.94399					CCI + MSC 14d	1.27413	0.0783097						CCI + MSC 3d	3.74887	3.40105						CCI + MSC 3d	66.2336	18.258
1	9	Sham	Contra	545	15440	4287	948	2714	94.198	53.481	10.127	84.34	20.376	1.437	28.3303	0.061399	0.3493	5.78366	18.6809	58.5711	10.127	3.13535													CCI + MSC 14d	1.93766	10.8064						CCI + MSC 14d	126.804	4.19496
1	11	Sham	Ipsi	501	11974	4060	600	2136	93.667	51.167	13.33	94.738	22.846	1.919	23.9002	0.0501086	0.280899	4.69352	14.3728	62.5646	13.33	4.353					SEM
1	11	Sham	Contra	673	11348	4210	503	1714	95.626	48.907	18.688	83.722	18.32	3.267	16.8618	0.044325	0.293466	4.23862	14.3525	79.2114	18.688	5.51899					Sham	0.326944	0.410462						SEM								SEM
2	6	Sham	Ipsi	454	1262	6235	73	44	46.575	35.616	65.753	75	18.182	31.818	2.77974	0.0578447	1.65909	2.69412	59.0902	177.146	65.753	2.9979					CCI + Vehicle	0.540515	0.687139						Sham	1.59273	1.17226						Sham	3.95244	5.18848
2	6	Sham	Contra	481	3149	10340	111	82	56.757	28.829	72.973	71.951	23.171	39.024	6.54678	0.0352493	1.35366	2.00064	39.0246	145.993	72.973	3.74105					CCI + MSC 3d	0.692706	0.842193						CCI + Vehicle	2.46907	2.1016						CCI + Vehicle	5.87306	4.10788
2	8	Sham	Ipsi	485	1122	9205	60	38	60	30	80	65.789	18.421	39.474	2.3134	0.0534759	1.57895	3.20856	47.3684	256.684	80	5.41889					CCI + MSC 14d	0.651697	0.161565						CCI + MSC 3d	1.11786	1.06475						CCI + MSC 3d	4.69871	2.46698
2	8	Sham	Contra	446	1145	10663	93	81	50.539	25.806	80.645	59.259	20.988	53.086	2.56726	0.0812227	1.14815	4.10491	29.6291	331.041	80.645	11.1728													CCI + MSC 14d	0.803672	1.89793						CCI + MSC 14d	6.50139	1.18251
2	9	Sham	Ipsi	481	1005	7470	76	49	52.632	26.316	75	61.224	22.449	42.857	2.0894	0.0756219	1.55102	3.98013	40.8167	298.51	75	7.31343
2	9	Sham	Contra	462	1166	12226	103	92	59.223	33.01	92.233	55.432	17.391	65.217	2.52381	0.0883362	1.11957	5.23153	36.9568	482.52	92.233	13.0563
2	10	Sham	Ipsi	400	1352	10419	67	76	67.164	26.866	79.104	76.316	18.421	47.368	3.38	0.0495562	0.881579	3.32839	23.6845	263.289	79.104	11.1165
2	10	Sham	Contra	481	1041	12251	82	73	68.293	28.049	91.463	64.384	24.658	57.534	2.16424	0.0787704	1.12329	5.37947	31.5071	492.022	91.463	15.6162
	CD32				CD86								CD163								CD163/CD32
	AVG	Contra	Ipsi		AVG	Contra	Ipsi						AVG	Contra	Ipsi						AVG	Contra	Ipsi
	Sham	4.56673	3.71006		Sham	25.8008	28.8504						Sham	217.431	151.621						Sham	49.5981	44.2162
	CCI+Vehicle	5.13522	5.78232		CCI+Vehicle	42.6593	48.5575						CCI+Vehicle	166.741	252.453						CCI+Vehicle	46.2677	42.4741
	CCI+Cells	5.56327	4.97769		CCI+Cells	35.9713	38.4878						CCI+Cells	95.7715	140.434						CCI+Cells	35.0737	38.1968
	% of MG				% of MG								% of MG								% of MG
	sem	Contra	Ipsi		sem	Contra	Ipsi						sem	Contra	Ipsi						sem	Contra	Ipsi
	Sham	0.416964	0.264545		Sham	3.40095	6.27826						Sham	66.6244	38.6619						Sham	13.325	11.7306
	CCI+Vehicle	1.16854	0.72305		CCI+Vehicle	10.9309	15.0876						CCI+Vehicle	41.7627	85.3653						CCI+Vehicle	13.6359	11.1372
	CCI+Cells	1.38899	0.872764		CCI+Cells	4.83302	7.11044						CCI+Cells	17.7479	41.3981						CCI+Cells	16.3382	14.1338
	AVG	Contra	Ipsi
	Sham	4.56673	3.71006
	CCI + Vehicle 3d	6.9199
	CCI + Vehicle 14d	3.35053	5.78232
	CCI + Cells 3d	7.48441	6.09615
	CCI + Cells 14d	1.72098	2.74077
[truncated: 33 more columns]
