# Supplementary material for: Human adipose-derived mesenchymal stem cells for acute and sub-acute TBI
Source: PLoS One. 2020 May 26;15(5):e0233263. doi: 10.1371/journal.pone.0233263 (PMC7250455; doi:10.1371/journal.pone.0233263)
Supplement: S1 File — (ZIP) [file pone.0233263.s006.zip › Data/Hope 3d 14d raw NS BB BW.xlsx]

## Sheet: 3d group
	Hope 3d Group			1-12 CCI				Injured baseline	Day 3	beam					Post-treatment	Day 14						Post-treatment	Day 28
	2017-02-10			13-18 Sham																									Avg Beam Balance	Baseline	Day 3	Day 14	Day 28
	Baseline	Day 0																											All Pre-Injury	1.7037
	Beam Balance							Beam Balance							Beam Balance							Beam Balance							Sham + Vehicle		2.58333	1.75	2.66667
																													CCI + Vehicle		3.09524	3.2381	2.61905
	CCI + Cells	Animal #	Trial 1	Trial 2	Trial 3	Animal Avg.		Animal #	Trial 1	Trial 2	Trial 3	Animal Avg.		CCI + MSC 3d	Animal #	Trial 1	Trial 2	Trial 3	Animal Avg.			Animal #	Trial 1	Trial 2	Trial 3	Animal Avg.			CCI + Cells		2.7619	3.04762	2.57143
		1	1	1	1	1		1	4	4	2	3.33333			1	4	2	2	2.66667		CCI + MSC3d	1	3	3	3	3			SEM
		3	2	1	1	1.33333		3	2	3	2	2.33333			3	2	2	2	2			3	3	3	2	2.66667			All Pre-Injury	0.170967
		5	2	1	2	1.66667		5	3	3	3	3			5	6	6	6	6			5	5	5	3	4.33333			Sham + Vehicle		0.472073	0.455186	0.40512
		7	2	1	1	1.33333		7	3	2	2	2.33333			7	3	2	2	2.33333			7	2	2	2	2			CCI + Vehicle		0.426437	0.407273	0.313473
		9	2	1	2	1.66667		9	3	3	3	3			9	2	2	2	2			9	2	2	2	2			CCI + Cells		0.341648	0.510635	0.413959
		11	2	3	2	2.33333		11	3	3	4	3.33333			11	3	5	5	4.33333			11	3	2	3	2.66667
		13	2	1	2	1.66667		13	2	2	2	2			13	2	2	2	2			13	2	1	1	1.33333
		Group Trial Avgs.	1.83333	1.33333	1.5			Group Trial Avgs.	2.85714	2.85714	2.57143				count	3.14286	3	3	7			count	2.85714	2.57143	2.28571	7
		Group Total Avg.				1.57143		Group Total Avg.				2.7619			Group Total Avg.				3.04762			Group Total Avg.				2.57143
		Group Total STDEV				0.597614		Group Total STDEV				0.70034			Group Total STDEV				1.56449			Group Total STDEV				1.02817
		SEM				0.315598		SEM				0.341648			SEM				0.510635			SEM				0.413959
		Animal #	Trial 1	Trial 2	Trial 3	Animal Avg.
		2	2	1	1	1.33333		Animal #	Trial 1	Trial 2	Trial 3	Animal Avg.		CCI + vehicle	Animal #	Trial 1	Trial 2	Trial 3	Animal Avg.			Animal #	Trial 1	Trial 2	Trial 3	Animal Avg.
	CCI + Vehicle	4	1	1	2	1.33333		2	4	4	3	3.66667			2	4	4	3	3.66667		CCI + Vehicle	2	2	2	2	2
		6	2	2	1	1.66667		4	3	2	2	2.33333			4	2	2	2	2			4	3	2	2	2.33333
		8	1	1	2	1.33333		6	4	3	5	4			6	3	3	3	3			6	2	3	3	2.66667
		10	2	2	3	2.33333		8	3	3	3	3			8	5	3	3	3.66667			8	3	3	3	3
		12	2	2	3	2.33333		10	3	3	3	3			10	4	3	3	3.33333			10	3	3	3	3
		14	1	1	1	1		12	4	4	5	4.33333			12	5	5	4	4.66667			12	4	3	3	3.33333
		Group Trial Avgs.	1.57143	1.42857	1.85714			14	1	2	1	1.33333			14	3	2	2	2.33333			14	2	2	2	2
		Group Total Avg.				1.61905		Group Trial Avgs.	3.14286	3	3.14286				count	3.71429	3.14286	2.85714	7			Group Trial Avgs.	2.71429	2.57143	2.57143
		Group Total STDEV				0.669043		Group Total Avg.				3.09524			Group Total Avg.				3.2381			Group Total Avg.				2.61905
		SEM				0.333927		Group Total STDEV				1.09109			Group Total STDEV				0.995227			Group Total STDEV				0.589592
								SEM				0.426437			SEM				0.407273			SEM				0.313473
		Animal #	Trial 1	Trial 2	Trial 3	Animal Avg.
								Animal #	Trial 1	Trial 2	Trial 3	Animal Avg.		sham	Animal #	Trial 1	Trial 2	Trial 3	Animal Avg.			Animal #	Trial 1	Trial 2	Trial 3	Animal Avg.
	Sham + Vehicle							15	4	3	2	3			15	3	1	2	2			15	3	3	2	2.66667
		15	2	1	1	1.33333		16	2	2	2	2			16	2	2	2	2			16	3	3	2	2.66667
		16	3	2	2	2.33333		17	3	3	2	2.66667			17	2	1	1	1.33333			17	3	2	2	2.33333
		17	3	2	2	2.33333		18	3	3	2	2.66667			18	2	2	1	1.66667			18	3	3	3	3
		18	3	2	2	2.33333		Group Trial Avgs.	3	2.75	2				Group Trial Avgs.	2.25	1.5	1.5				Group Trial Avgs.	3	2.75	2.25
		Group Trial Avgs.	2.75	1.75	1.75			Group Total Avg.				2.58333			Group Total Avg.				1.75			Group Total Avg.				2.66667
		Group Total Avg.				2.08333		Group Total STDEV				0.668558			Group Total STDEV				0.621582			Group Total STDEV				0.492366
		Group Total STDEV				0.668558		SEM				0.472073			SEM				0.455186			SEM				0.40512
		SEM				0.472073
	Hope 3d Group
	2017-02-10
	Baseline	Day 0																	Injured baseline	Day 3																			post-treatment	Day 14
	Beam Walking
														Beam Walking
			Trial 1			conv to seconds		Trial 2			conv to seconds		Trial 3			conv to seconds	trials avg			Trial 1			conv to seconds			Trial 2			conv to seconds			Trial 3			conv to seconds	trials avg				Trial 1			conv to seconds		Trial 2			conv to seconds
	CCI + Cells	Animal #	min	sec	msec			min	sec	msec			min	sec	msec				Animal #	min	sec	msec				min	sec	msec				min	sec	msec					Animal #	min	sec	msec			min	sec	msec
		1	0	16	28	16.28		1	34	62	94.62		1	40	84	100.84	70.58		1		23	69	23.69			2	0	0	120				40	10	40.1	61.2633			1		35	91	35.91			51	86	15.86
		3	0	17	19	17.19		0	8	41	8.41		0	14	9	14.09	13.23		3		14	93	14.93				11	6	11.06				7	72	7.72	11.2367			3		14	77	14.77			19	64	19.64
		5	0	12	9	12.09		0	12	3	12.3		0	22	32	22.32	15.57		5	2	0	0	120			2	0	0	120			2	0	0	120	120			5	2	0	0	120		2	0	0	120
		7	0	5	12	5.12		0	6	91	6.91		0	31	16	31.16	14.3967		7		46	31	46.31				15	10	15.1			1	42	59	102.59	54.6667			7		18	33	18.33		2	0	0	120
		9	0	12	9	12.09		0	7	90	7.9		0	5	65	5.65	8.54667		9		13	16	13.16				21	97	21.97				34	62	34.62	23.25			9		21	4	21.4			35	63	35.63
		11	0	19	8	19.08		0	28	91	28.91		0	36	3	36.3	28.0967		11	2	0	0	120			2	0	0	120			2	0	0	120	120			11	2	0	0	120		2	0	0	120
		13	2	0	0	120		1	30	62	90.62		1	23	28	83.28	97.9667		13	2	0	0	120			1	52	59	118.59			2	0	0	120	119.53			13	2	0	0	120		2	0	0	120
		avg				28.8357		avg			35.6671		avg			41.9486	35.4838						65.4414						75.2457						77.8614	72.8495							64.3443					78.7329
																STDEV	23.228																		STDEV	47.1637
																SEM	2.15536																		SEM	2.80368
	CCI + Vehicle
		2	0	36	24	36.24		1	9	13	69.13		0	58	90	58.9	54.7567		2	2	0	0	120			2	0	0	120			2	0	0	120	120			2		17	42	17.42			17	46	17.46
		4	0	10	97	10.97		0	9	12	9.12		0	7	16	7.16	9.08333		4		20	59	20.59				19	81	19.81				45	43	45.43	28.61			4		30	24	30.24			48	80	48.8
		6	0	30	22	30.22		0	35	34	35.34		1	0	43	60.43	41.9967		6		45	72	45.72				13	6	13.06				12	34	12.34	23.7067			6		41	59	41.59			23	93	23.93
		8	2	0	0	120		0	40	78	40.78		0	37	25	37.25	66.01		8	2	0	0	120			2	0	0	120			2	0	0	120	120			8	2	0	0	120		2	0	0	120
		10	0	12	80	12.8		0	18	70	18.7		0	17	29	17.29	16.2633		10		33	9	33.09				11	0	11				19	53	19.53	21.2067			10	1	8	90	68.9			36	77	36.77
		12	0	18	97	18.97		0	10	28	10.28		0	18	80	18.8	16.0167		12	1	40	15	100.15			1	21	78	81.78			2	0	0	120	100.643			12	2	0	0	120		2	0	0	120
		14	0	6	0	6		0	8	34	8.34		0	7	6	7.06	7.13333		14		7	54	7.54				7	53	7.53				8	10	8.1	7.72333			14		21	40	21.4		2	0	0	120
		avg				33.6		avg			27.3843		avg			29.5557	30.18						63.87						53.3114						63.6286	60.27							59.9357					69.5657
																STDEV	23.5722																		STDEV	49.3363
																SEM	2.17128																		SEM	2.86753
	Sham + Vehicle
		15	0	11	29	11.29		0	10	47	10.47		0	9	38	9.38	10.38		15		11	54	11.54				20	0	20				25	10	25.1	18.88			15		51	8	51.8		1	22	34	82.34
		16	0	9	97	9.97		0	10	43	10.43		0	12	7	12.07	10.8233		16		12	11	12.11				16	97	16.97				31	44	31.44	20.1733			16	2	0	0	120		2	0	0	120
		17	0	11	48	11.48		0	6	93	6.93		0	9	34	9.34	9.25		17		8	78	8.78				12	69	12.69				7	0	7	9.49			17		15	20	15.2		2	0	0	120
		18	0	22	47	22.47		0	19	66	19.66		0	10	3	10.03	17.3867		18		29	53	29.53				40	81	40.81			1	0	44	60.44	43.5933			18		24	95	24.95			44	34	44.34
																							15.49						22.6175						30.995	23.0342							62.5557					80.1385
																																			STDEV	14.5094
																																			SEM	2.19919
	Neuroscore														Neuroscore														Neuroscore														Neuroscore
	Day 0														Day 3														Day 7														Day 14
	Animal #	Forelimb Flexion		Hind limb Flexion		Visual Triggered Placement		Contact Triggered Placement		Hind Paw Grasp		Total Score			Animal #	Forelimb Flexion		Hind limb Flexion		Visual Triggered Placement		Contact Triggered Placement		Hind Paw Grasp		Total Score			Animal #	Forelimb Flexion		Hind limb Flexion		Visual Triggered Placement		Contact Triggered Placement		Hind Paw Grasp		Total Score			Animal #	Forelimb Flexion		Hind limb Flexion		Visual Triggered Placement
CCI + Cells	1	0	0	0	0	0	0	0	0	0	0	0		CCI + Cells	1	0	0	0	0	0	0	0	0	0	0	0		CCI + Cells	1	0	0	0	0	0	0	0	0	0	0	0		CCI + Cells	1	0	0	0	0	0	0
	3	0	0	0	0	0	0	0	0	0	0	0			3	0	0	0	0	0	0	0	0	0	0	0			3	0	0	0	0	0	0	0	0	0	0	0			3	0	0	0	0	0	0
	5	0	0	0	0	0	0	0	0	0	0	0			5	0	0	0	0	0	0	0	0	0	0	0			5	0	0	0	0	0	0	0	0	0	0	0			5	0	0	0	0	0	0
	7	0	0	0	0	0	0	0	0	0	0	0			7	0	0	0	0	0	0	0	0	0	0	0			7	0	0	0	0	0	0	0	0	0	0	0			7	0	0	0	0	0	0
	9	0	0	0	0	0	0	0	0	0	0	0			9	0	0	0	0	0	0	0	0	0	0	0			9	0	0	0	0	0	0	0	0	0	0	0			9	0	0	0	0	0	0
	11	0	0	0	0	0	0	0	0	0	0	0			11	0	0	0	0	0	0	0	0	0	0	0			11	0	0	0	0	0	0	0	0	0	0	0			11	0	0	0	0	0	0
											group avg	0			13	0	0	0	0	0	0	0	0	0	0	0			13	0	0	0	0	0	0	0	0	0	0	0			13	0	0	0	0	0	0
																									group avg	0													group avg	0
CCI + Vehicle	2	0	0	0	0	0	0	0	0	0	0	0													stdev	0													stdev	0
	4	0	0	0	0	0	0	0	0	0	0	0													sem	0													sem	0
	6	0	0	0	0	0	0	0	0	0	0	0
	8	0	0	0	0	0	0	0	0	0	0	0		CCI + Vehicle	2	0	0	0	0	0	0	0	0	0	0	0		CCI + Vehicle	2	0	0	0	0	0	0	0	0	0	0	0		CCI + Vehicle	2	0	0	0	0	0	0
	10	0	0	0	0	0	0	0	0	0	0	0			4	0	0	0	0	0	0	0	0	0	0	0			4	0	0	0	0	0	0	0	0	0	0	0			4	0	0	0	0	0	0
	12	0	0	0	0	0	0	0	0	0	0	0			6	0	0	0	0	0	0	0	0	0	0	0			6	0	0	0	0	0	0	0	0	0	0	0			6	0	0	0	0	0	0
											group avg	0			8	0	0	0	0	0	0	0	0	0	0	0			8	0	0	0	0	0	0	0	0	0	0	0			8	0	0	0	0	0	0
															10	0	0	0	0	0	0	0	0	0	0	0			10	0	0	0	0	0	0	0	0	0	0	0			10	0	0	0	0	0	0
															12	0	0	0	0	0	0	0	0	0	0	0			12	0	0	0	0	0	0	0	0	0	0	0			12	0	0	0	0	0	0
Sham + Vehicle	13	0	0	0	0	0	0	0	0	0	0	0			14	0	0	0	0	0	0	0	0	0	0	0			14	0	0	0	0	0	0	0	0	0	0	0			14	0	0	0	0	0	0
	14	0	0	0	0	0	0	0	0	0	0	0													group avg	0													group avg	0
	15	0	0	0	0	0	0	0	0	0	0	0													stdev	0													stdev	0
	16	0	0	0	0	0	0	0	0	0	0	0													sem	0													sem	0
	17	0	0	0	0	0	0	0	0	0	0	0
	18	0	0	0	0	0	0	0	0	0	0	0		Sham + Vehicle	15	0	0	0	0	0	0	0	0	0	0	0		Sham + Vehicle	15	0	0	0	0	0	0	0	0	0	0	0		Sham + Vehicle	15	0	0	0	0	0	0
															16	0	0	0	0	0	0	0	0	0	0	0			16	0	0	0	0	0	0	0	0	0	0	0			16	0	0	0	0	0	0
															17	0	0	0	0	0	0	0	0	0	0	0			17	0	0	0	0	0	0	0	0	0	0	0			17	0	0	0	0	0	0
															18	0	0	0	0	0	0	0	0	0	0	0			18	0	0	0	0	0	0	0	0	0	0	0			18	0	0	0	0	0	0
																									group avg	0													group avg	0
																									stdev	0													stdev	0
																									sem	0													sem	0
[truncated: 31 more columns]

## Sheet: 14d group
	Day 0								Day 3								Day 14							Day 28
	2017-02-17					1-5	CCI
	Hope 14d Group					6	sham		Hope 14d Group								Hope 14d Group							Hope 14d Group
						7-13	CCI
	Baseline					14-18	sham		Injured, untreated								injured baseline, pretreatment							injured and treated		All tests
		Beam Balance							Beam Balance								Beam Balance							Beam Balance
		Animal #	Trial 1	Trial 2	Trial 3	Avg			Animal #	Trial 1	Trial 2	Trial 3	Avg				Animal #	Trial 1	Trial 2	Trial 3	Avg		CCI + MSC 14d	Animal #	Trial 1	Trial 2	Trial 3	Avg
	CCI + Cells	1	2	1	1	1.33333			1	3	3	3	3		CCI + Cells	sac'd: injury inconsistent	1	-	-	-	#DIV/0!			1	-	-	-
		3	1	1	1	1		CCI + Cells	3	3	3	3	3				3	3	2	2	2.33333			3	3	2	2	2.33333
		5	1	1	2	1.33333			5	3	1	3	2.33333				5	5	5	5	5			5	-	-	-
		7	2	1	2	1.66667			7	2	3	3	2.66667				7	3	3	3	3			7	3	3	3	3
		9	1	2	2	1.66667			9	3	1	1	1.66667				9	2	3	3	2.66667			9	-	-	-
		11	3	2	1	2			11	3	2	2	2.33333				11	3	2	2	2.33333			11	2	2	2	2
		Group Trial Avgs.	1.66667	1.33333	1.5				Group Trial Avgs.	2.83333	2.16667	2.5					Group Trial Avgs.	3.2	3	3				count	2.66667	2.33333	2.33333	3
		Group Total Avg.				1.55556			Group Total Avg.				2.66667				Group Total Avg.				1.55556			Group Total Avg.				2.44444
		Group Total STDEV				0.726483			Group Total STDEV				0.5				Group Total STDEV				0.726483			Group Total STDEV				0.509175
		sem				0.602695			sem				0.5				sem				0.602695			sem				0.504567
	CCI + Vehicle	2	2	1	2	1.66667			2	3	2	3	2.66667		CCI + Vehicle		2	2	2	2	2		CCI + Vehicle	2	2	2	2	2
		4	2	3	2	2.33333		CCI + Vehicle	4	3	3	3	3				4	2	3	3	2.66667			4	3	3	3	3
		8	3	2	2	2.33333			8	3	3	2	2.66667				8	1	1	1	1			8	2	3	2	2.33333
		10	2	3	2	2.33333			10	3	2	3	2.66667				10	2	4	3	3			10	2	2	2	2
		12	3	1	1	1.66667			12	3	2	2	2.33333				12	3	2	2	2.33333			12	1	3	3	2.33333
		13	2	3	2	2.33333			13	4	3	3	3.33333				13	4	4	2	3.33333			13	3	2	3	2.66667
		Group Trial Avgs.	2.33333	2.16667	1.83333				Group Trial Avgs.	3.16667	2.5	2.66667					Group Trial Avgs.	2.33333	2.66667	2.16667				Group Trial Avgs.	2.16667	2.5	2.5
		Group Total Avg.				2.11111			Group Total Avg.				2.77778				Group Total Avg.				2.38889			Group Total Avg.				2.38889
		Group Total STDEV				0.6764			Group Total STDEV				0.548319				Group Total STDEV				0.978528			Group Total STDEV				0.607685
		sem				0.367804											sem				0.442386			sem				0.348622
	Sham + Vehicle	6	2	2	1	1.66667			6	2	1	1	1.33333		Sham + Vehicle		6	2	1	2	1.66667		Sham	6	2	2	2	2
		14	2	2	2	2		Sham + Vehicle	14	2	2	1	1.66667				14	3	2	2	2.33333			14	2	3	2	2.33333
		15	2	1	1	1.33333			15	1	1	1	1				15	2	2	3	2.33333			15	2	2	2	2
		16	1	1	1	1			16	1	1	2	1.33333				16	3	1	1	1.66667			16	3	3	2	2.66667
		17	3	2	1	2			17	2	1	1	1.33333				17	1	1	1	1			17	1	1	1	1
		18	2	3	2	2.33333			18	2	1	2	1.66667				18	1	1	1	1			18	2	1	2	1.66667
		Group Trial Avgs.	2	1.83333	1.33333				Group Trial Avgs.	1.66667	1.16667	1.33333					Group Trial Avgs.	2	1.33333	1.66667				Group Trial Avgs.	2	2	1.83333
		Group Total Avg.				1.72222			Group Total Avg.				1.38889				Group Total Avg.				1.66667			Group Total Avg.				1.94444
		Group Total STDEV				0.669113			Group Total STDEV				0.501631				Group Total STDEV				0.766965			Group Total STDEV				0.639137
		sem				0.365818			sem				0.316743				sem				0.391654			sem				0.35753
		Hope 14d Group
		Day 0																				Day 3																	Day 14
		Beam Walking																				Beam Walking																	Beam Walking
			Trial 1						Trial 2						Trial 3										Trial 1				Trial 2				Trial 3								Trial 1				Trial 2				Trial 3
		Animal #	min	sec	msec	conv to sec			min	sec	msec	conv to sec			min	sec	msec	conv to sec	trials avg					Animal #	min	sec	msec	conv to sec	min	sec	msec	conv to sec	min	sec	msec	conv to sec	trials avg			Animal #	min	sec	msec	conv to sec	min	sec	msec	conv to sec	min
	CCI + Cells	1		9	87	9.87				6	59	6.59				6	28	6.28	7.58				CCI + Cells	1		35	53	35.53		12	28	12.28		15	3	15.3	21.0367		CCI + Cells	1	-	-	-		-	-	-		-
		3		6	47	6.47				9	25	9.25				8	97	8.97	8.23					3		38	41	38.41		38	43	38.43	2	0	0	120	65.6133			3		10	85	10.85		8	69	8.69
		5		8	13	8.13				5	25	5.25				4	90	4.9	6.09333					5	1	47	12	107.12	1	1	48	61.48	1	15	91	75.91	81.5033			5	2	0	0	120	2	0	0	120	2
		7		11	19	11.19				7	68	7.68				11	97	11.97	10.28					7		19	13	19.13		10	38	10.38		17	87	17.87	15.7933			7		15	56	15.56		18	59	18.59
		9		5	3	5.3				4	37	4.37				6	72	6.72	5.46333					9		39	34	39.34		6	56	6.56		5	31	5.31	17.07			9		8	50	8.5		6	9	6.9
		11		5	91	5.91				4	93	4.93				26	23	26.23	12.3567					11	2	0	0	120	2	0	0	120	2	0	0	120	120			11		42	43	42.43	1	28	72	88.72	2
						7.81167						6.345					avg	15.7233	10.2889									59.9217				41.5217			avg	85.9567	67.1356							39.468				48.58
																	stdev	9.22185	2.06335																stdev	58.9648	52.12
																	sem	2.14731	1.01571																sem	5.42977	5.1049
	CCI + Vehicle	2		11	72	11.72				8	37	8.37				10	6	10.6	10.23				CCI + Vehicle	2		14	3	14.3		14	99	14.99		6	94	6.94	12.0767		CCI + Vehicle	2		15	53	15.53	1	59	50	119.5	1
		4		9	81	9.81				5	65	5.65				8	4	8.4	7.95333					4	2	0	0	120		7	4	7.4		10	59	10.59	45.9967			4		25	65	25.65		18	96	18.96
		8		8	23	8.23				4	38	4.38				3	78	3.78	5.46333					8		30	50	30.5		9	69	9.69		8	6	8.6	16.2633			8	2	0	0	120		5	62	5.62
		10		5	50	5.5				5	19	5.19				5	19	5.19	5.29333					10		31	3	31.3		9	54	9.54		23	84	23.84	21.56			10		8	16	8.16		7	41	7.41
		12		5	13	5.13				4	63	4.63				8	94	8.94	6.23333					12	1	28	29	88.29		21	38	21.38	2	0	0	120	76.5567			12		8	47	8.47		6	56	6.56
		13		7	65	7.65				4	16	4.16				7	62	7.62	6.47667					13	2	0	0	120	2	0	0	120	2	0	0	120	120			13		5	82	5.82	2	0	0	120
						8.00667						5.39667					avg	7.42167	6.94167									67.3983				30.5			avg	48.3283	48.7422							30.605				46.3417
																	stdev	2.51578	1.86853																stdev	55.837	42.4193
																	sem	0.709335	0.611315																sem	3.34177	2.91271
	Sham + Vehicle	6		5	45	5.45				4	28	4.28				4	12	4.12	4.61667				Sham + Vehicle	6		7	3	7.3			0	0		15	35	15.35	7.55		Sham + Vehicle	6						15	75	15.75	1
		14		13	22	13.22				11	81	11.81				12	38	12.38	12.47					14		18	37	18.37		43	16	43.16		16	25	16.25	25.9267			14		20	0	20		27	66	27.66	1
		15		9	41	9.41				7	0	7				7	59	7.59	8					15		6	84	6.84		5	50	5.5		5	75	5.75	6.03			15		10	18	10.18		11	0	11
		16		4	84	4.84				5	0	5				11	13	11.13	6.99					16		8	35	8.35		6	28	6.28		5	12	5.12	6.58333			16		6	68	6.68		7	78	7.78
		17		14	0	14				13	59	13.59				8	84	8.84	12.1433					17		4	60	4.6		6	59	6.59		4	94	4.94	5.37667			17		4	45	4.45		4	9	4.9
		18		11	75	11.75				19	19	19.19				14	12	14.12	15.02					18		12	82	12.82		19	72	19.72		8	25	8.25	13.5967			18		9	3	9.3		7	86	7.86
						9.77833						10.145					avg	9.69667	9.87333									9.71333				13.5417			avg	9.27667	10.8439							39.468				48.58
																	stdev	3.60809	3.94561																stdev	5.19786	7.9641
																	sem	0.849482	0.888326																sem	1.01959	1.26207
Hope 14d Group
Day 0														Day 3													Day 7
Neuroscore														Neuroscore													Neuroscore														Day 14
																																									Neuroscore
Animal #	Forelimb Flexion		Hind limb Flexion		Visual Triggered Placement		Contact Triggered Placement		Hind Paw Grasp		Total Score			Animal #	Forelimb Flexion		Hind limb Flexion		Visual Triggered Placement		Contact Triggered Placement		Hind Paw Grasp		Total Score		Animal #	Forelimb Flexion		Hind limb Flexion		Visual Triggered Placement		Contact Triggered Placement		Hind Paw Grasp		Total Score
1	0	0	0	0	0	0	3	3	0	0	6			1	0	0	0	0	0	0	0	0	0	0	0		1	0	0	0	0	0	0	3	0	0	0	3			Animal #	Forelimb Flexion		Hind limb Flexion		Visual Triggered Placement		Contact Triggered Placement
3	0	0	0	0	0	0	0	0	0	0	0			3	0	0	0	0	0	0	0	0	0	0	0		3	0	0	0	0	0	0	2	0	0	0	2			1	-	-	-	-	-	-	-	-
5	0	0	0	0	0	0	3	0	0	0	3			5	0	0	0	0	0	0	0	0	0	0	0		5	0	0	0	0	0	0	0	0	0	0	0			3	0	0	0	0	0	0	0	0
7	0	0	0	0	0	0	0	0	0	0	0			7	0	0	0	0	0	0	0	0	0	0	0		7	0	0	0	0	0	0	0	0	0	0	0			5	0	0	0	0	0	0	0	0
9	0	0	0	0	0	0	0	0	0	0	0			9	0	0	0	0	0	0	0	0	0	0	0		9	0	0	0	0	0	0	3	2	0	0	5			7	0	0	0	0	0	0	1	2
11	0	0	0	0	0	0	0	0	0	0	0			11	0	0	0	0	0	0	0	0	0	0	0		11	0	0	0	0	1	0	1	0	0	0	2			9	0	0	0	0	0	0	0	0
										avg	1.5														0													2			11	0	0	0	0	0	1	1	1
2	0	0	0	0	0	0	0	0	0	0	0			2	0	0	0	0	0	0	0	0	0	0	0		2	1	0	1	0	0	0	3	2	0	0	7
4	0	0	0	0	0	0	0	0	0	0	0			4	0	0	0	0	0	0	0	0	0	0	0		4	0	0	0	0	0	0	2	2	0	0	4			2	0	0	0	0	0	0	0	0
8	0	0	0	0	0	0	0	0	0	0	0			8	0	0	0	0	0	0	0	0	0	0	0		8	0	0	0	0	0	0	0	2	0	0	2			4	0	0	0	0	0	0	0	0
10	0	0	0	0	0	0	0	0	0	0	0			10	0	0	0	0	0	0	3	0	0	0	3		10	0	0	0	0	0	0	2	1	0	0	3			8	0	0	0	0	0	0	0	1
12	0	0	0	0	0	0	0	0	0	0	0			12	0	0	0	0	0	0	0	0	0	0	0		12	0	0	0	0	0	0	0	0	0	0	0			10	0	0	0	0	0	0	0	0
13	0	0	0	0	0	0	0	0	0	0	0			13	0	0	0	0	0	0	0	0	0	0	0		13	0	0	0	0	0	0	0	3	0	0	3			12	0	0	0	0	0	0		2
										avg	0														0.5													3.16667			13	0	0	0	0	0	0	2	2
6	0	0	0	0	0	0	0	0	0	0	0			6	0	0	0	0	0	0	0	0	0	0	0		6	0	0	0	0	0	0	0	0	0	0	0
14	0	0	0	0	0	0	0	0	0	0	0			14	0	0	0	0	0	0	0	0	0	0	0		14	0	0	0	0	0	0	3	2	0	0	5			6	0	0	0	0	0	0	0	0
15	0	0	0	0	0	0	0	0	0	1	1			15	0	0	0	0	0	0	0	0	0	0	0		15	0	0	0	0	0	0	0	0	0	0	0			14	0	0	0	0	0	0	2	3
16	0	0	0	0	0	0	0	0	0	0	0			16	0	0	0	0	0	0	0	0	0	0	0		16	0	0	0	0	0	0	0	0	0	0	0			15	0	0	0	0	0	0	2	1
17	1	0	0	0	0	0	0	0	1	1	3			17	0	0	0	0	0	0	0	0	0	0	0		17	0	0	0	0	0	0	0	0	0	0	0			16	0	0	0	0	0	0	1	0
18	1	0	0	0	0	0	0	0	0	0	1			18	0	0	0	0	0	0	0	0	0	0	0		18	0	0	0	0	0	0	0	0	0	0	0			17	0	0	0	0	0	0	0	0
																								avg	0												avg	0.833333			18	0	0	0	0	0	0	1	1
																								stdev	0												stdev	2.04124
																								sem	0												sem	0.638943
[truncated: 27 more columns]
