# Supplementary material for: Human adipose-derived mesenchymal stem cells for acute and sub-acute TBI
Source: PLoS One. 2020 May 26;15(5):e0233263. doi: 10.1371/journal.pone.0233263 (PMC7250455; doi:10.1371/journal.pone.0233263)
Supplement: S1 File — (ZIP) [file pone.0233263.s006.zip › Data/Hope MWM G1.xlsx]

## Sheet: Learning Curve
		Independent Variable	Latency to platform
		Independent Variable	Platform / center60point															Blind Code	Rat#	Group
		Time	Latency to First			Day 1					Day 1						1	A-1	17	Sham
			s		Code	T-1	T-2	T-3	T-4		Sham	CCI	CCI + MSC				2	A-2	18	Sham
	1.1.1	+ 00:01:00.0	60	Sham-1	3	60	60	10.3437	11.1778		35.3804	53.2583	55.5939				3	B-1	13	Sham
	1.1.2	+ 00:01:00.0	60	Sham-2	4	60	60	44.3777	47.5475		52.9813	23.9412	60				4	B-2	14	Sham
	1.1.3	+ 00:01:00.0	60	Sham-3	17	59.7264	60	60	60		59.9316	47.6276					5	C-1	9	Cells
	1.2.1	+ 00:01:00.0	60	Sham-4	18	58.5586	57.5576	60	60		59.029	60	60				6	C-2	10	CCI
	1.2.2	+ 00:01:00.0	60	Sham-5	1	60	60	60	60		60	60	50.2135				7	D-1	5	Cells
	1.2.3	+ 00:01:00.0	60	Sham-6	2	60	60	60	60		60	60	57.2089				8	D-2	6	CCI
	1.3.1	+ 00:01:00.0	60	CCI-1	10	60	33.033	60	60	Avg	54.5537	50.8045	56.6033				9	E-1	1	Cells
	1.3.2	+ 00:01:00.0	60	CCI-2	12	60	2.002	17.58	16.1828	Stdev	9.78124	14.0813	4.0401				10	E-2	2	CCI
	1.3.3	+ 00:00:12.8	10.3437	CCI-3	8	60	10.5105	60	60								11	F-1	3	Cells
	1.4.1	+ 00:01:00.0	60	CCI-4	14	60	60	60	60								12	F-2	4	CCI
	1.4.2	+ 00:01:00.0	60	CCI-5	6	60	60	60	60								13	G-1	7	Cells
	1.4.3	+ 00:00:13.3	11.1778	CCI-6	16	60	60	60	60								14	G-2	8	CCI
	1.1.4	+ 00:01:00.0	60	CCI + MSC-1	9	60	60	60	42.3757								15	H-1	11	Cells
	1.1.5	+ 00:01:00.0	60	CCI + MSC-2	11	60	60	60	60								16	H-2	12	CCI
	1.1.6	+ 00:01:00.0	60	CCI + MSC-3	7												17	I-1	15	Sham
	1.2.4	+ 00:01:00.0	60	CCI + MSC-4	13	60	60	60	60								18	I-2	16	Sham
	1.2.5	+ 00:01:00.0	60	CCI + MSC-5	5	60	60	60	20.8542
	1.2.6	+ 00:01:00.0	60	CCI + MSC-6	15	59.5596	59.8932	49.3827	60
	1.3.4	+ 00:00:46.2	44.3777
	1.3.5	+ 00:01:00.0	60			Day 2					Day 2
	1.3.6	+ 00:01:00.0	60		Code	T-1	T-2	T-3	T-4		Sham	CCI	CCI + MSC				Day 1	Day 2	Day 3	Day 4	Day 5	Day 6
	1.4.4	+ 00:00:49.8	47.5475	Sham-1	3	51.5516	15.6823	3.003	14.5145		21.1879	60	42.4291			Sham	54.5537	40.7221	26.9659	22.2072	20.4763	13.5622		9.78124	17.8986	13.2162	9.11024	11.5221	7.38496
	1.4.5	+ 00:00:23.3	20.8542	Sham-2	4	47.5475	14.3477	7.00701	26.5265		23.8572	19.7281	43.9723			CCI	50.8045	53.221	40.0284	50.8069	38.087	30.8656		14.0813	16.4089	19.3306	10.383	18.8135	17.1246
	1.4.6	+ 00:01:00.0	60	Sham-3	17	59.8932	60	44.5445	40.04		51.1194	59.5979				CCI + MSC	56.6033	46.0047	32.3287	28.2693	26.7177	15.4071		4.0401	7.89289	12.6037	13.2671	10.8322	4.86333
	1.1.7	+ 00:00:00.0	60	Sham-4	18	39.3727	35.8692	20.02	22.1889		29.3627	60	41.026
	1.1.8	+ 00:01:00.0	60	Sham-5	1	60	60	60	60		60	60	60
	1.1.9	+ 00:01:00.0	60	Sham-6	2	60	60	60	55.2219		58.8055	60	42.5959
	1.2.8	+ 00:00:12.7	10.5105	CCI-1	10	60	60	60	60	Avg	40.7221	53.221	46.0047
	1.2.9	+ 00:01:00.0	60	CCI-2	12	32.5325	6.17284	11.8452	28.3617	Stdev	17.8986	16.4089	7.89289
	1.3.8	+ 00:01:00.0	60	CCI-3	8	58.3917	60	60	60
	1.3.9	+ 00:01:00.0	60	CCI-4	14	60	60	60	60
	1.4.8	+ 00:01:00.0	60	CCI-5	6	60	60	60	60
	1.4.9	+ 00:00:44.6	42.3757	CCI-6	16	60	60	60	60
	1.1.10	+ 00:01:00.0	60	CCI + MSC-1	9	60	16.5165	60	33.1999
	1.1.11	+ 00:01:00.0	60	CCI + MSC-2	11	60	6.84017	60	49.049
	1.1.12	+ 00:01:00.0	60	CCI + MSC-3	7
	1.2.10	+ 00:00:34.9	33.033	CCI + MSC-4	13	60	29.3627	35.7024	39.039
	1.2.11	+ 00:01:00.0	60	CCI + MSC-5	5	60	60	60	60
	1.2.12	+ 00:00:04.2	2.002	CCI + MSC-6	15	60	60	41.7084	8.67534
	1.3.10	+ 00:01:00.0	60
	1.3.11	+ 00:01:00.0	60			Day 3					Day 3
	1.3.12	+ 00:00:19.6	17.58		Code	T-1	T-2	T-3	T-4		Sham	CCI	CCI + MSC
	1.4.10	+ 00:01:00.0	60	Sham-1	3	12.8462	10.3437	2.83617	7.00701		8.25827	45	39.4144
	1.4.11	+ 00:01:00.0	60	Sham-2	4	30.1969	60	15.5155	24.8582		32.6427	10.5524	42.4441
	1.4.12	+ 00:00:18.4	16.1828	Sham-3	17	60	31.6984	60	10.8442		40.6356	56.2613
	1.1.13	+ 00:01:00.0	60	Sham-4	18	22.3557	18.018	21.6884	10.01		18.018	45.2236	30.4321
	1.1.14	+ 00:01:00.0	60	Sham-5	1	60	50.2169	29.8632	23.3567		40.8592	23.1331	38.1331
	1.1.15	+ 00:01:00.0	59.5596	Sham-6	2	60	5.17184	2.5025	17.8512		21.3814	60	11.2196
	1.2.13	+ 00:01:00.0	60	CCI-1	10	60	60	60	0	Avg	26.9659	40.0284	32.3287
	1.2.14	+ 00:01:00.0	60	CCI-2	12	11.1778	14.6813	2.16984	14.1808	Stdev	13.2162	19.3306	12.6037
	1.2.15	+ 00:01:00.0	59.8932	CCI-3	8	60	60	60	45.045
	1.3.13	+ 00:01:00.0	60	CCI-4	14	60	34.7014	60	26.1929
	1.3.14	+ 00:01:00.0	60	CCI-5	6	60	8.50851	6.17284	17.8512
	1.3.15	+ 00:00:49.3	49.3827	CCI-6	16	60	60	60	60
	1.4.13	+ 00:01:00.0	60	CCI + MSC-1	9	38.2049	42.2089	34.3677	42.8762
	1.4.14	+ 00:01:00.0	60	CCI + MSC-2	11	60	46.3797	24.5245	38.8722
	1.4.15	+ 00:01:00.0	60	CCI + MSC-3	7
	1.1.16	+ 00:01:00.0	60	CCI + MSC-4	13	17.3507	60	14.3477	30.03
	1.1.17	+ 00:01:00.0	59.7264	CCI + MSC-5	5	60	60	7.67434	24.8582
	1.1.18	+ 00:01:00.0	58.5586	CCI + MSC-6	15	11.6783	9.00901	24.1909	0
	1.2.16	+ 00:01:00.0	60
	1.2.17	+ 00:01:00.0	60			Day 4					Day 4
	1.2.18	+ 00:01:00.0	57.5576		Code	T-1	T-2	T-3	T-4		Sham	CCI	CCI + MSC
	1.3.16	+ 00:01:00.0	60	Sham-1	3	14.6813	0.667334	2.83617	6.50651		6.17283	44.014	22.5225
	1.3.17	+ 00:01:00.0	60	Sham-2	4	34.8682	26.6934	24.3577	33.7004		29.9049	34.9783	45.0717
	1.3.18	+ 00:01:00.0	60	Sham-3	17	60	33.3667	16.5165	7.17384		29.2643	58.5969
	1.4.16	+ 00:01:00.0	60	Sham-4	18	9.34268	13.1798	12.012	41.7084		19.0607	60	10.5522
	1.4.17	+ 00:01:00.0	60	Sham-5	1	46.8802	14.6813	16.016	4.83817		20.6039	47.2523	36.73
	1.4.18	+ 00:01:00.0	60	Sham-6	2	46.3797	24.1909	23.1899	19.1859		28.2366	60	26.4698
	2.1.1	+ 00:01:00.0	60	CCI-1	10	60	60	45.045	11.011	Avg	22.2072	50.8069	28.2693
	2.1.2	+ 00:01:00.0	60	CCI-2	12	16.1828	60	3.83717	59.8932	Stdev	9.11024	10.383	13.2671
	2.1.3	+ 00:00:53.8	51.5516	CCI-3	8	60	60	54.3877	60
	2.2.1	+ 00:01:00.0	60	CCI-4	14	60	60	60	60
	2.2.2	+ 00:01:00.0	60	CCI-5	6	9.00901	60	60	60
	2.2.3	+ 00:00:26.7	15.6823	CCI-6	16	60	60	60	60
	2.3.1	+ 00:01:00.0	60	CCI + MSC-1	9	1.66833	34.5345	11.1778	42.7094
	2.3.2	+ 00:01:00.0	60	CCI + MSC-2	11	31.031	59.2259	30.03	60
	2.3.3	+ 00:00:05.4	3.003	CCI + MSC-3	7
	2.4.1	+ 00:01:00.0	60	CCI + MSC-4	13	10.1768	7.84117	21.021	3.16984
	2.4.2	+ 00:00:56.5	55.2219	CCI + MSC-5	5	60	24.8582	32.032	30.03
	2.4.3	+ 00:00:16.1	14.5145	CCI + MSC-6	15	4.67134	0.5005	60	40.7074
	2.1.4	+ 00:00:49.6	47.5475
	2.1.5	+ 00:01:00.0	60			Day 5					Day 5
	2.1.6	+ 00:01:00.0	60		Code	T-1	T-2	T-3	T-4		Sham	CCI	CCI + MSC
	2.2.4	+ 00:00:16.6	14.3477	Sham-1	3	14.1808	3.16984	6.17284	1.83517		6.33966	30.6407	11.3447
	2.2.5	+ 00:01:00.0	60	Sham-2	4	37.3707	5.83917	35.035	28.5285		26.6933	6.00601	31.2813
	2.2.6	+ 00:01:00.0	60	Sham-3	17	9.84318	14.014	18.8522	22.022		16.1828	43.5969
	2.3.4	+ 00:00:09.5	7.00701	Sham-4	18	4.67134	7.84117	16.3497	8.84217		9.4261	37.022	20.1035
	2.3.5	+ 00:01:00.0	60	Sham-5	1	24.3577	39.039	33.3667	21.021		29.4461	51.2563	38.315
	2.3.6	+ 00:01:00.0	60	Sham-6	2	60	7.84117	52.7194	18.5185		34.7698	60	32.5442
	2.4.4	+ 00:00:29.0	26.5265	CCI-1	10	19.1859	32.1989	60	11.1778	Avg	20.4763	38.087	26.7177
	2.4.5	+ 00:01:00.0	60	CCI-2	12	5.33867	3.16984	0.667334	14.8482	Stdev	11.5221	18.8135	10.8322
	2.4.6	+ 00:01:00.0	60	CCI-3	8	60	32.5325	60	21.8552
	2.1.8	+ 00:01:00.0	58.3917	CCI-4	14	48.3817	28.3617	60	11.3447
	2.1.9	+ 00:01:00.0	60	CCI-5	6	60	60	25.025	60
	2.2.8	+ 00:01:00.0	60	CCI-6	16	60	60	60	60
	2.2.9	+ 00:00:18.6	16.5165	CCI + MSC-1	9	8.17484	18.6854	12.3457	6.17284
	2.3.8	+ 00:01:00.0	60	CCI + MSC-2	11	27.027	55.5556	28.6954	13.8472
	2.3.9	+ 00:01:00.0	60	CCI + MSC-3	7
	2.4.8	+ 00:01:00.0	60	CCI + MSC-4	13	27.1939	27.1939	19.8532	6.17284
	2.4.9	+ 00:00:34.1	33.1999	CCI + MSC-5	5	60	32.5325	51.0511	9.67634
	2.1.10	+ 00:01:00.0	60	CCI + MSC-6	15	60	2.002	60	8.17484
	2.1.11	+ 00:01:00.0	60
	2.1.12	+ 00:00:34.7	32.5325			Day 6					Day 6
	2.2.10	+ 00:01:00.0	60		Code	T-1	T-2	T-3	T-4		Sham	CCI	CCI + MSC
	2.2.11	+ 00:00:09.8	6.84017	Sham-1	3	1.66833	10.5105	4.5045	7.17384		5.96429	35.1868	12.5542
	2.2.12	+ 00:00:08.1	6.17284	Sham-2	4	16.8502	15.1818	2.33567	11.5115		11.4698	10.5522	10.1768
	2.3.10	+ 00:01:00.0	60	Sham-3	17	12.6793	53.2199	6.50651	7.34067		19.9366	35.0768
	2.3.11	+ 00:01:00.0	60	Sham-4	18	2.5025	6.00601	2.002	11.011		5.38038	17.1004	22.314
	2.3.12	+ 00:00:13.9	11.8452	Sham-5	1	27.6944	3.67034	22.1889	6.50651		15.015	27.8045	18.31
	2.4.10	+ 00:01:00.0	60	Sham-6	2	46.046	12.6793	29.029	6.67334		23.6069	59.4728	13.6804
	2.4.11	+ 00:00:50.2	49.049	CCI-1	10	60	37.037	33.7004	10.01	Avg	13.5622	30.8656	15.4071
	2.4.12	+ 00:00:29.6	28.3617	CCI-2	12	17.017	5.67234	3.5035	16.016	Stdev	7.38496	17.1246	4.86333
	2.1.13	+ 00:01:00.0	60	CCI-3	8	35.8692	42.2089	25.3587	36.8702
	2.1.14	+ 00:01:00.0	60	CCI-4	14	22.3557	4.5045	13.6803	27.8612
	2.1.15	+ 00:01:00.0	60	CCI-5	6	8.00801	60	7.50751	35.7024
	2.2.13	+ 00:00:31.2	29.3627	CCI-6	16	60	60	60	57.8912
	2.2.14	+ 00:01:00.0	60	CCI + MSC-1	9	26.8602	8.34168	3.16984	11.8452
	2.2.15	+ 00:01:00.0	60	CCI + MSC-2	11	16.3497	1.83517	14.5145	8.00801
	2.3.13	+ 00:00:37.8	35.7024	CCI + MSC-3	7
	2.3.14	+ 00:01:00.0	60	CCI + MSC-4	13	6.67334	48.3817	18.8522	15.3487
	2.3.15	+ 00:00:43.8	41.7084	CCI + MSC-5	5	11.3447	21.5215	22.6894	17.6844
	2.4.13	+ 00:00:40.7	39.039	CCI + MSC-6	15	8.17484	19.3527	18.1849	9.00901
	2.4.14	+ 00:01:00.0	60
	2.4.15	+ 00:00:10.0	8.67534
	2.1.16	+ 00:01:00.0	60
	2.1.17	+ 00:01:00.0	59.8932
	2.1.18	+ 00:00:41.8	39.3727
	2.2.16	+ 00:01:00.0	60
	2.2.17	+ 00:01:00.0	60
	2.2.18	+ 00:00:38.5	35.8692
	2.3.16	+ 00:01:00.0	60
	2.3.17	+ 00:00:45.9	44.5445
	2.3.18	+ 00:00:22.2	20.02
	2.4.16	+ 00:01:00.0	60
	2.4.17	+ 00:00:41.5	40.04
	2.4.18	+ 00:00:23.3	22.1889
	3.1.1	+ 00:01:00.0	60
	3.1.2	+ 00:01:00.0	60
	3.1.3	+ 00:00:15.1	12.8462
	3.2.1	+ 00:00:52.6	50.2169
	3.2.2	+ 00:00:07.5	5.17184
	3.2.3	+ 00:00:12.5	10.3437
	3.3.1	+ 00:00:32.0	29.8632
	3.3.2	+ 00:00:05.2	2.5025
	3.3.3	+ 00:00:05.1	2.83617
	3.4.1	+ 00:00:25.6	23.3567
	3.4.2	+ 00:00:20.0	17.8512
	3.4.3	+ 00:00:05.2	7.00701
	3.1.4	+ 00:00:32.6	30.1969
	3.1.5	+ 00:01:00.0	60
	3.1.6	+ 00:01:00.0	60
	3.2.4	+ 00:01:00.0	60
	3.2.5	+ 00:01:00.0	60
	3.2.6	+ 00:00:10.7	8.50851
	3.3.4	+ 00:00:17.4	15.5155
	3.3.5	+ 00:00:09.5	7.67434
	3.3.6	+ 00:00:07.6	6.17284
	3.4.4	+ 00:00:27.1	24.8582
	3.4.5	+ 00:00:27.0	24.8582
	3.4.6	+ 00:00:20.1	17.8512
	3.1.8	+ 00:01:00.0	60
	3.1.9	+ 00:00:40.4	38.2049
	3.2.8	+ 00:01:00.0	60
	3.2.9	+ 00:00:44.2	42.2089
	3.3.8	+ 00:01:00.0	60
	3.3.9	+ 00:00:35.1	34.3677
	3.4.8	+ 00:00:47.3	45.045
	3.4.9	+ 00:00:45.3	42.8762
	3.1.10	+ 00:01:00.0	60
	3.1.11	+ 00:01:00.0	60
	3.1.12	+ 00:00:13.3	11.1778
	3.2.10	+ 00:01:00.0	60
	3.2.11	+ 00:00:48.7	46.3797
	3.2.12	+ 00:00:16.6	14.6813
	3.3.10	+ 00:01:00.0	60
	3.3.11	+ 00:00:25.8	24.5245
	3.3.12	+ 00:00:04.2	2.16984
	3.4.10	+ 00:00:21.8	0
	3.4.11	+ 00:00:41.0	38.8722
	3.4.12	+ 00:00:16.2	14.1808
	3.1.13	+ 00:00:19.4	17.3507
	3.1.14	+ 00:01:00.0	60
	3.1.15	+ 00:00:14.1	11.6783
	3.2.13	+ 00:01:00.0	60
	3.2.14	+ 00:00:36.8	34.7014
	3.2.15	+ 00:00:11.1	9.00901
	3.3.13	+ 00:00:15.4	14.3477
	3.3.14	+ 00:01:00.0	60
	3.3.15	+ 00:00:25.7	24.1909
	3.4.13	+ 00:00:32.2	30.03
	3.4.14	+ 00:00:28.5	26.1929
	3.4.15	+ 00:01:00.0	0
	3.1.16	+ 00:01:00.0	60
	3.1.17	+ 00:01:00.0	60
	3.1.18	+ 00:00:24.5	22.3557
	3.2.16	+ 00:01:00.0	60
	3.2.17	+ 00:00:33.9	31.6984
	3.2.18	+ 00:00:20.2	18.018
	3.3.16	+ 00:01:00.0	60
	3.3.17	+ 00:01:00.0	60
	3.3.18	+ 00:00:22.9	21.6884
	3.4.16	+ 00:01:00.0	60
	3.4.17	+ 00:00:11.9	10.8442
	3.4.18	+ 00:00:12.2	10.01
	4.1.1	+ 00:00:48.9	46.8802
	4.1.2	+ 00:00:48.6	46.3797
	4.1.3	+ 00:00:17.0	14.6813
	4.2.1	+ 00:00:16.7	14.6813
	4.2.2		24.1909
	4.2.3	+ 00:00:02.1	0.667334
	4.3.1	+ 00:00:18.2	16.016
	4.3.2	+ 00:00:24.3	23.1899
	4.3.3	+ 00:00:04.3	2.83617
	4.4.1	+ 00:00:07.2	4.83817
	4.4.2	+ 00:00:21.3	19.1859
	4.4.3	+ 00:00:08.6	6.50651
	4.1.4	+ 00:00:37.1	34.8682
	4.1.5	+ 00:01:00.0	60
	4.1.6	+ 00:00:11.5	9.00901
	4.2.4	+ 00:00:27.7	26.6934
	4.2.5	+ 00:00:15.2	24.8582
	4.2.6	+ 00:01:00.0	60
	4.3.4	+ 00:00:25.7	24.3577
	4.3.5	+ 00:00:33.7	32.032
	4.3.6	+ 00:01:00.0	60
	4.4.4	+ 00:00:35.6	33.7004
	4.4.5	+ 00:00:32.2	30.03
	4.4.6	+ 00:01:00.0	60
	4.1.8	+ 00:01:00.0	60
	4.1.9	+ 00:00:03.6	1.66833
	4.2.8	+ 00:01:00.0	60
	4.2.9	+ 00:00:35.6	34.5345
	4.3.8	+ 00:00:56.2	54.3877
	4.3.9	+ 00:00:12.7	11.1778
	4.4.8	+ 00:01:00.0	60
	4.4.9	+ 00:00:44.6	42.7094
	4.1.10	+ 00:01:00.0	60
	4.1.11	+ 00:00:33.2	31.031
	4.1.12	+ 00:00:18.2	16.1828
	4.2.10	+ 00:01:00.0	60
	4.2.11	+ 00:01:00.0	59.2259
	4.2.12	+ 00:01:00.0	60
	4.3.10	+ 00:00:46.3	45.045
	4.3.11	+ 00:00:31.5	30.03
	4.3.12	+ 00:00:05.2	3.83717
	4.4.10	+ 00:00:12.9	11.011
	4.4.11	+ 00:01:00.0	60
	4.4.12	+ 00:01:00.0	59.8932
	4.1.13	+ 00:00:12.4	10.1768
	4.1.14	+ 00:01:00.0	60
	4.1.15	+ 00:00:06.8	4.67134
	4.2.13	+ 00:00:09.8	7.84117
	4.2.14	+ 00:01:00.0	60
	4.2.15	+ 00:00:02.5	0.5005
	4.3.13	+ 00:00:22.6	21.021
	4.3.14	+ 00:01:00.0	60
	4.3.15	+ 00:01:00.0	60
	4.4.13	+ 00:00:05.7	3.16984
	4.4.14	+ 00:01:00.0	60
	4.4.15	+ 00:00:42.9	40.7074
	4.1.16	+ 00:01:00.0	60
	4.1.17	+ 00:01:00.0	60
	4.1.18	+ 00:00:10.9	9.34268
	4.2.16	+ 00:01:00.0	60
	4.2.17	+ 00:00:35.5	33.3667
	4.2.18	+ 00:00:15.2	13.1798
	4.3.16	+ 00:01:00.0	60
	4.3.17	+ 00:00:17.9	16.5165
	4.3.18	+ 00:00:16.9	12.012
	4.4.16	+ 00:01:00.0	60
	4.4.17	+ 00:00:09.5	7.17384
	4.4.18	+ 00:00:44.1	41.7084
	5.1.1	+ 00:00:26.8	24.3577
	5.1.2	+ 00:01:00.0	60
	5.1.3	+ 00:00:16.3	14.1808
	5.2.1	+ 00:00:41.2	39.039
	5.2.2	+ 00:00:12.2	7.84117
	5.2.3	+ 00:00:05.1	3.16984
	5.3.1	+ 00:00:35.5	33.3667
	5.3.2	+ 00:00:55.0	52.7194
	5.3.3	+ 00:00:08.1	6.17284
	5.4.1	+ 00:00:22.4	21.021
	5.4.2	+ 00:00:19.9	18.5185
	5.4.3	+ 00:00:03.5	1.83517
	5.1.4	+ 00:00:39.9	37.3707
	5.1.5	+ 00:01:00.0	60
	5.1.6	+ 00:01:00.0	60
	5.2.4	+ 00:00:10.8	5.83917
	5.2.5	+ 00:00:34.6	32.5325
	5.2.6	+ 00:01:00.0	60
	5.3.4	+ 00:00:37.1	35.035
	5.3.5	+ 00:00:53.2	51.0511
	5.3.6	+ 00:00:27.2	25.025
	5.4.4	+ 00:00:30.0	28.5285
	5.4.5	+ 00:00:10.9	9.67634
	5.4.6	+ 00:01:00.0	60
	5.1.8	+ 00:01:00.0	60
	5.1.9	+ 00:00:10.1	8.17484
	5.2.8	+ 00:00:34.7	32.5325
	5.2.9	+ 00:00:21.1	18.6854
	5.3.8	+ 00:01:00.0	60
	5.3.9	+ 00:00:14.6	12.3457
	5.4.8	+ 00:00:23.1	21.8552
	5.4.9	+ 00:00:07.1	6.17284
	5.1.10	+ 00:00:21.4	19.1859
	5.1.11	+ 00:00:28.6	27.027
	5.1.12	+ 00:00:07.7	5.33867
	5.2.10	+ 00:00:34.4	32.1989
	5.2.11	+ 00:00:58.0	55.5556
	5.2.12	+ 00:00:05.4	3.16984
	5.3.10	+ 00:01:00.0	60
	5.3.11	+ 00:00:30.8	28.6954
	5.3.12	+ 00:00:02.7	0.667334
	5.4.10	+ 00:00:13.1	11.1778
	5.4.11	+ 00:00:15.2	13.8472
	5.4.12	+ 00:00:16.1	14.8482
	5.1.13	+ 00:00:29.1	27.1939
	5.1.14	+ 00:00:50.9	48.3817
	5.1.15	+ 00:01:00.0	60
	5.2.13	+ 00:00:28.9	27.1939
	5.2.14	+ 00:00:30.6	28.3617
	5.2.15	+ 00:00:04.1	2.002
	5.3.13	+ 00:00:21.3	19.8532
	5.3.14	+ 00:01:00.0	60
	5.3.15	+ 00:01:00.0	60
	5.4.13	+ 00:00:08.4	6.17284
	5.4.14	+ 00:00:12.5	11.3447
	5.4.15	+ 00:00:10.0	8.17484
	5.1.16	+ 00:01:00.0	60
	5.1.17	+ 00:00:12.0	9.84318
	5.1.18	+ 00:00:07.0	4.67134
	5.2.16	+ 00:01:00.0	60
	5.2.17	+ 00:00:16.2	14.014
	5.2.18	+ 00:00:10.0	7.84117
	5.3.16	+ 00:01:00.0	60
	5.3.17	+ 00:00:21.0	18.8522
	5.3.18	+ 00:00:18.5	16.3497
	5.4.16	+ 00:01:00.0	60
	5.4.17	+ 00:00:23.5	22.022
	5.4.18	+ 00:00:10.2	8.84217
	6.1.1	+ 00:00:29.9	27.6944
	6.1.2	+ 00:00:48.2	46.046
	6.1.3	+ 00:00:03.5	1.66833
	6.2.1	+ 00:00:05.1	3.67034
	6.2.2	+ 00:00:14.1	12.6793
	6.2.3	+ 00:00:11.7	10.5105
	6.3.1	+ 00:00:24.4	22.1889
	6.3.2	+ 00:00:31.1	29.029
	6.3.3	+ 00:00:06.5	4.5045
	6.4.1	+ 00:00:08.6	6.50651
	6.4.2	+ 00:00:08.9	6.67334
	6.4.3	+ 00:00:09.3	7.17384
	6.1.4	+ 00:00:18.6	16.8502
	6.1.5	+ 00:00:13.6	11.3447
	6.1.6	+ 00:00:10.3	8.00801
	6.2.4	+ 00:00:16.8	15.1818
	6.2.5	+ 00:00:22.6	21.5215
	6.2.6	+ 00:01:00.0	60
	6.3.4	+ 00:00:04.6	2.33567
	6.3.5	+ 00:00:25.2	22.6894
	6.3.6	+ 00:00:09.7	7.50751
	6.4.4	+ 00:00:13.6	11.5115
	6.4.5	+ 00:00:19.2	17.6844
	6.4.6	+ 00:00:37.5	35.7024
	6.1.8	+ 00:00:37.6	35.8692
	6.1.9	+ 00:00:29.1	26.8602
	6.2.8	+ 00:00:44.7	42.2089
	6.2.9	+ 00:00:09.8	8.34168
	6.3.8	+ 00:00:27.2	25.3587
	6.3.9	+ 00:00:05.1	3.16984
	6.4.8	+ 00:00:39.1	36.8702
	6.4.9	+ 00:00:14.2	11.8452
	6.1.10	+ 00:01:00.0	60
	6.1.11	+ 00:00:18.6	16.3497
	6.1.12	+ 00:00:19.2	17.017
	6.2.10	+ 00:00:38.5	37.037
	6.2.11	+ 00:00:03.3	1.83517
	6.2.12	+ 00:00:06.9	5.67234
	6.3.10	+ 00:00:35.6	33.7004
	6.3.11	+ 00:00:15.6	14.5145
	6.3.12	+ 00:00:05.6	3.5035
	6.4.10	+ 00:00:11.9	10.01
	6.4.11	+ 00:00:10.1	8.00801
	6.4.12	+ 00:00:18.3	16.016
	6.1.13	+ 00:00:09.0	6.67334
	6.1.14	+ 00:00:24.3	22.3557
	6.1.15	+ 00:00:10.3	8.17484
	6.2.13	+ 00:00:49.3	48.3817
	6.2.14	+ 00:00:05.9	4.5045
	6.2.15	+ 00:00:21.6	19.3527
	6.3.13	+ 00:00:20.9	18.8522
	6.3.14	+ 00:00:15.8	13.6803
	6.3.15	+ 00:00:20.1	18.1849
	6.4.13	+ 00:00:17.6	15.3487
	6.4.14	+ 00:00:30.1	27.8612
	6.4.15	+ 00:00:11.4	9.00901
	6.1.16	+ 00:01:00.0	60
	6.1.17	+ 00:00:15.5	12.6793
	6.1.18	+ 00:00:04.8	2.5025
	6.2.16	+ 00:01:00.0	60
	6.2.17	+ 00:00:54.5	53.2199
	6.2.18	+ 00:00:07.8	6.00601
	6.3.16	+ 00:01:00.0	60
	6.3.17	+ 00:00:07.9	6.50651
	6.3.18	+ 00:00:04.4	2.002
	6.4.16	+ 00:01:00.0	57.8912
	6.4.17	+ 00:00:09.3	7.34067
	6.4.18	+ 00:00:12.9	11.011

## Sheet: learning curve-2
		Day 1					Day 2					Day 3					Day 4					Day 5					Day 6
		Sham	CCI	CCI + MSC			Sham	CCI	CCI + MSC			Sham	CCI	CCI + MSC			Sham	CCI	CCI + MSC			Sham	CCI	CCI + MSC			Sham	CCI	CCI + MSC
		35.3804	53.2583	55.5939			21.1879	60	42.4291			8.25827	45	39.4144			6.17283	44.014	22.5225			6.33966	30.6407	11.3447			5.96429	35.1868	12.5542
		52.9813	23.9412	60			23.8572	19.7281	43.9723			32.6427	10.5524	42.4441			29.9049	34.9783	45.0717			26.6933	6.00601	31.2813			11.4698	10.5522	10.1768
		59.9316	47.6276				51.1194	59.5979				40.6356	56.2613				29.2643	58.5969				16.1828	43.5969				19.9366	35.0768
		59.029	60	60			29.3627	60	41.026			18.018	45.2236	30.4321			19.0607	60	10.5522			9.4261	37.022	20.1035			5.38038	17.1004	22.314
		60	60	50.2135			60	60	60			40.8592	23.1331	38.1331			20.6039	47.2523	36.73			29.4461	51.2563	38.315			15.015	27.8045	18.31
		60	60	57.2089			58.8055	60	42.5959			21.3814	60	11.2196			28.2366	60	26.4698			34.7698	60	32.5442			23.6069	59.4728	13.6804
	Avg	54.5537	50.8045	56.6033		Avg	40.7221	53.221	46.0047		Avg	26.9659	40.0284	32.3287		Avg	22.2072	50.8069	28.2693		Avg	20.4763	38.087	26.7177		Avg	13.5622	30.8656	15.4071
	Stdev	9.78124	14.0813	4.0401		Stdev	17.8986	16.4089	7.89289		Stdev	13.2162	19.3306	12.6037		Stdev	9.11024	10.383	13.2671		Stdev	11.5221	18.8135	10.8322		Stdev	7.38496	17.1246	4.86333
			Day 1	Day 2	Day 3	Day 4	Day 5	Day 6
		Sham	54.5537	40.7221	26.9659	22.2072	20.4763	13.5622		9.78124	17.8986	13.2162	9.11024	11.5221	7.38496
		CCI	50.8045	53.221	40.0284	50.8069	38.087	30.8656		14.0813	16.4089	19.3306	10.383	18.8135	17.1246
		CCI + MSC	56.6033	46.0047	32.3287	28.2693	26.7177	15.4071		4.0401	7.89289	12.6037	13.2671	10.8322	4.86333

## Sheet: Distance
Distance			Independent Variable	Independent Variable	Distance moved	Velocity						Independent Variable	Independent Variable	Distance moved	Velocity						Independent Variable	Independent Variable	Distance moved	Velocity						Independent Variable	Independent Variable	Distance moved	Velocity						Independent Variable	Independent Variable	Distance moved	Velocity						Independent Variable	Independent Variable
			Independent Variable	Independent Variable	center-point	center-point						Independent Variable	Independent Variable	center-point	center-point						Independent Variable	Independent Variable	center-point	center-point						Independent Variable	Independent Variable	center-point	center-point						Independent Variable	Independent Variable	center-point	center-point						Independent Variable	Independent Variable
				Time	Total (cm)	Mean (cm/s)							Time	Total (cm)	Mean (cm/s)							Time	Total (cm)	Mean (cm/s)							Time	Total (cm)	Mean (cm/s)							Time	Total (cm)	Mean (cm/s)							Time
	Result 1	Trial 1	1.1.1	+ 00:01:00.0	1079.58	18.3315				Result 1	Trial 70	2.1.1	+ 00:01:00.0	1378.64	22.9544				Result 1	Trial 138	3.1.1	+ 00:01:00.0	1142.07	19.3926				Result 1	Trial 206	4.1.1	+ 00:00:48.9	1151.72	22.1974				Result 1	Trial 274	5.1.1	+ 00:00:26.8	584.177	19.8952				Result 1	Trial 343	6.1.1	+ 00:00:29.9
	Result 1	Trial 2	1.1.2	+ 00:01:00.0	1235.95	21.1665				Result 1	Trial 71	2.1.2	+ 00:01:00.0	1156.37	19.8037				Result 1	Trial 139	3.1.2	+ 00:01:00.0	1312.6	21.8548				Result 1	Trial 207	4.1.2	+ 00:00:48.6	960.996	16.9418				Result 1	Trial 275	5.1.2	+ 00:01:00.0	1510.79	25.1547				Result 1	Trial 344	6.1.2	+ 00:00:48.2
	Result 1	Trial 3	1.1.3	+ 00:01:00.0	1162.58	20.0821				Result 1	Trial 72	2.1.3	+ 00:00:53.8	1255.45	22.1982				Result 1	Trial 140	3.1.3	+ 00:00:15.1	210.179	11.774				Result 1	Trial 208	4.1.3	+ 00:00:17.0	254.368	12.921				Result 1	Trial 276	5.1.3	+ 00:00:16.3	279.949	14.5914				Result 1	Trial 345	6.1.3	+ 00:00:03.5
	Result 1	Trial 13	1.1.4	+ 00:01:00.0	1009.33	16.8053				Result 1	Trial 82	2.1.4	+ 00:00:49.6	1373.13	26.1288				Result 1	Trial 150	3.1.4	+ 00:00:32.6	741.072	21.0521				Result 1	Trial 218	4.1.4	+ 00:00:37.1	605.037	15.174				Result 1	Trial 286	5.1.4	+ 00:00:39.9	669.481	15.3163				Result 1	Trial 355	6.1.4	+ 00:00:18.6
	Result 1	Trial 14	1.1.5	+ 00:01:00.0	1391.27	24.1019				Result 1	Trial 83	2.1.5	+ 00:01:00.0	1394.95	23.7538				Result 1	Trial 151	3.1.5	+ 00:01:00.0	1599.26	26.6277				Result 1	Trial 219	4.1.5	+ 00:01:00.0	1448.97	24.1253				Result 1	Trial 287	5.1.5	+ 00:01:00.0	1537.52	26.7128				Result 1	Trial 356	6.1.5	+ 00:00:13.6
	Result 1	Trial 15	1.1.6	+ 00:01:00.0	1206.1	20.0815				Result 1	Trial 84	2.1.6	+ 00:01:00.0	1592.77	27.5927				Result 1	Trial 152	3.1.6	+ 00:01:00.0	1154.71	19.2259				Result 1	Trial 220	4.1.6	+ 00:00:11.5	199.436	14.2312				Result 1	Trial 288	5.1.6	+ 00:01:00.0	1444.06	24.3137				Result 1	Trial 357	6.1.6	+ 00:00:10.3
	Result 1	Trial 25	1.1.7	+ 00:00:00.0	750.529	22.4933				Result 1	Trial 94	2.1.8	+ 00:01:00.0	1264.88	21.0603				Result 1	Trial 162	3.1.8	+ 00:01:00.0	1296.54	21.708				Result 1	Trial 230	4.1.8	+ 00:01:00.0	1418.31	24.3592				Result 1	Trial 299	5.1.8	+ 00:01:00.0	1362.97	22.6935				Result 1	Trial 367	6.1.8	+ 00:00:37.6
	Result 1	Trial 26	1.1.8	+ 00:01:00.0	1325.89	22.0761				Result 1	Trial 95	2.1.9	+ 00:01:00.0	1427.81	23.773				Result 1	Trial 163	3.1.9	+ 00:00:40.4	808.947	18.7213				Result 1	Trial 231	4.1.9	+ 00:00:03.6	64.3648	9.64506				Result 1	Trial 300	5.1.9	+ 00:00:10.1	201.922	15.3205				Result 1	Trial 368	6.1.9	+ 00:00:29.1
	Result 1	Trial 27	1.1.9	+ 00:01:00.0	1393.16	23.1961				Result 1	Trial 102	2.1.10	+ 00:01:00.0	1282.63	21.3559				Result 1	Trial 170	3.1.10	+ 00:01:00.0	1029.64	17.1435				Result 1	Trial 238	4.1.10	+ 00:01:00.0	1116.92	18.8586				Result 1	Trial 307	5.1.10	+ 00:00:21.4	370.967	15.335				Result 1	Trial 375	6.1.10	+ 00:01:00.0
	Result 1	Trial 34	1.1.10	+ 00:01:00.0	1278.96	21.2947				Result 1	Trial 103	2.1.11	+ 00:01:00.0	1940.26	32.3053				Result 1	Trial 171	3.1.11	+ 00:01:00.0	1868.52	31.1108				Result 1	Trial 239	4.1.11	+ 00:00:33.2	1028.88	28.5514				Result 1	Trial 308	5.1.11	+ 00:00:28.6	841.556	26.2723				Result 1	Trial 376	6.1.11	+ 00:00:18.6
	Result 1	Trial 35	1.1.11	+ 00:01:00.0	1513.12	25.6205				Result 1	Trial 104	2.1.12	+ 00:00:34.7	819.074	21.8201				Result 1	Trial 172	3.1.12	+ 00:00:13.3	261.552	16.1623				Result 1	Trial 240	4.1.12	+ 00:00:18.2	413.212	19.5023				Result 1	Trial 309	5.1.12	+ 00:00:07.7	129.202	12.4909				Result 1	Trial 377	6.1.12	+ 00:00:19.2
	Result 1	Trial 36	1.1.12	+ 00:01:00.0	1767.81	29.434				Result 1	Trial 114	2.1.13	+ 00:01:00.0	1605.77	26.7361				Result 1	Trial 182	3.1.13	+ 00:00:19.4	490.45	21.9385				Result 1	Trial 250	4.1.13	+ 00:00:12.4	276.502	18.2126				Result 1	Trial 319	5.1.13	+ 00:00:29.1	798.971	24.8136				Result 1	Trial 387	6.1.13	+ 00:00:09.0
	Result 1	Trial 46	1.1.13	+ 00:01:00.0	1354.11	23.2565				Result 1	Trial 115	2.1.14	+ 00:01:00.0	1505.63	25.0687				Result 1	Trial 183	3.1.14	+ 00:01:00.0	1185.96	20.3687				Result 1	Trial 251	4.1.14	+ 00:01:00.0	1386.43	23.2781				Result 1	Trial 320	5.1.14	+ 00:00:50.9	1189.82	19.8105				Result 1	Trial 388	6.1.14	+ 00:00:24.3
	Result 1	Trial 47	1.1.14	+ 00:01:00.0	1314.07	23.3726				Result 1	Trial 116	2.1.15	+ 00:01:00.0	1425.87	23.7407				Result 1	Trial 184	3.1.15	+ 00:00:14.1	184.576	11.0635				Result 1	Trial 252	4.1.15	+ 00:00:06.8	95.5861	9.87833				Result 1	Trial 321	5.1.15	+ 00:01:00.0	1615.26	27.6624				Result 1	Trial 389	6.1.15	+ 00:00:10.3
	Result 1	Trial 48	1.1.15	+ 00:01:00.0	1684.55	28.604				Result 1	Trial 126	2.1.16	+ 00:01:00.0	1804.56	30.0459				Result 1	Trial 194	3.1.16	+ 00:01:00.0	1869.53	31.3893				Result 1	Trial 262	4.1.16	+ 00:01:00.0	1954.82	32.5477				Result 1	Trial 331	5.1.16	+ 00:01:00.0	1756.93	30.9737				Result 1	Trial 399	6.1.16	+ 00:01:00.0
	Result 1	Trial 58	1.1.16	+ 00:01:00.0	1489.92	24.8071				Result 1	Trial 127	2.1.17	+ 00:01:00.0	1227.14	21.0157				Result 1	Trial 195	3.1.17	+ 00:01:00.0	990.752	16.496				Result 1	Trial 263	4.1.17	+ 00:01:00.0	870.888	15.1307				Result 1	Trial 332	5.1.17	+ 00:00:12.0	201.246	13.5536				Result 1	Trial 400	6.1.17	+ 00:00:15.5
	Result 1	Trial 59	1.1.17	+ 00:01:00.0	894.656	17.7568				Result 1	Trial 128	2.1.18	+ 00:00:41.8	813.785	18.3377				Result 1	Trial 196	3.1.18	+ 00:00:24.5	648.414	20.1378				Result 1	Trial 264	4.1.18	+ 00:00:10.9	273.365	19.0529				Result 1	Trial 333	5.1.18	+ 00:00:07.0	114.425	11.8252				Result 1	Trial 401	6.1.18	+ 00:00:04.8
	Result 1	Trial 60	1.1.18	+ 00:01:00.0	1138.25	19.2188
																			Result 1	Trial 141	3.2.1	+ 00:00:52.6	989.065	17.9107				Result 1	Trial 209	4.2.1	+ 00:00:16.7	406.006	20.6237				Result 1	Trial 277	5.2.1	+ 00:00:41.2	1064.35	24.1655				Result 1	Trial 346	6.2.1	+ 00:00:05.1
	Result 1	Trial 4	1.2.1	+ 00:01:00.0	1246.16	20.9816				Result 1	Trial 73	2.2.1	+ 00:01:00.0	1153.63	19.208				Result 1	Trial 142	3.2.2	+ 00:00:07.5	123.177	12.1037				Result 1	Trial 210	4.2.2		617.482	21.1496				Result 1	Trial 278	5.2.2	+ 00:00:12.2	239.481	14.4995				Result 1	Trial 347	6.2.2	+ 00:00:14.1
	Result 1	Trial 5	1.2.2	+ 00:01:00.0	1375.25	23.4851				Result 1	Trial 74	2.2.2	+ 00:01:00.0	1373.17	23.2508				Result 1	Trial 143	3.2.3	+ 00:00:12.5	181.419	11.8198				Result 1	Trial 211	4.2.3	+ 00:00:02.1	23.9603	4.22406				Result 1	Trial 279	5.2.3	+ 00:00:05.1	79.5268	9.72823				Result 1	Trial 348	6.2.3	+ 00:00:11.7
	Result 1	Trial 6	1.2.3	+ 00:01:00.0	1030.83	17.4542				Result 1	Trial 75	2.2.3	+ 00:00:26.7	303.254	14.6589				Result 1	Trial 153	3.2.4	+ 00:01:00.0	1165.01	19.4514				Result 1	Trial 221	4.2.4	+ 00:00:27.7	483.927	15.2666				Result 1	Trial 289	5.2.4	+ 00:00:10.8	132.068	12.1787				Result 1	Trial 358	6.2.4	+ 00:00:16.8
	Result 1	Trial 16	1.2.4	+ 00:01:00.0	1051	19.09				Result 1	Trial 85	2.2.4	+ 00:00:16.6	353.145	18.2479				Result 1	Trial 154	3.2.5	+ 00:01:00.0	1879.16	31.288				Result 1	Trial 222	4.2.5	+ 00:00:15.2	647.16	21.6708				Result 1	Trial 290	5.2.5	+ 00:00:34.6	787.702	18.8859				Result 1	Trial 359	6.2.5	+ 00:00:22.6
	Result 1	Trial 17	1.2.5	+ 00:01:00.0	1440.63	23.9864				Result 1	Trial 86	2.2.5	+ 00:01:00.0	1080.99	17.9985				Result 1	Trial 155	3.2.6	+ 00:00:10.7	175.79	13.0085				Result 1	Trial 223	4.2.6	+ 00:01:00.0	1402.39	23.5459				Result 1	Trial 292	5.2.6	+ 00:01:00.0	1526.49	25.416				Result 1	Trial 360	6.2.6	+ 00:01:00.0
	Result 1	Trial 18	1.2.6	+ 00:01:00.0	1284.51	21.3872				Result 1	Trial 87	2.2.6	+ 00:01:00.0	1592.7	26.5184				Result 1	Trial 164	3.2.8	+ 00:01:00.0	1394.71	23.2219				Result 1	Trial 232	4.2.8	+ 00:01:00.0	1342.13	22.8543				Result 1	Trial 301	5.2.8	+ 00:00:34.7	715.44	19.0593				Result 1	Trial 369	6.2.8	+ 00:00:44.7
	Result 1	Trial 28	1.2.8	+ 00:00:12.7	160.141	10.3214				Result 1	Trial 96	2.2.8	+ 00:01:00.0	1202.69	20.0247				Result 1	Trial 165	3.2.9	+ 00:00:44.2	898.149	19.023				Result 1	Trial 233	4.2.9	+ 00:00:35.6	796.827	20.1527				Result 1	Trial 302	5.2.9	+ 00:00:21.1	418.667	17.6725				Result 1	Trial 370	6.2.9	+ 00:00:09.8
	Result 1	Trial 29	1.2.9	+ 00:01:00.0	1517.76	27.568				Result 1	Trial 97	2.2.9	+ 00:00:18.6	363.484	16.8893				Result 1	Trial 173	3.2.10	+ 00:01:00.0	884.995	14.7352				Result 1	Trial 241	4.2.10	+ 00:01:00.0	986.068	16.418				Result 1	Trial 310	5.2.10	+ 00:00:34.4	715.118	19.2216				Result 1	Trial 378	6.2.10	+ 00:00:38.5
	Result 1	Trial 37	1.2.10	+ 00:00:34.9	462.034	12.1466				Result 1	Trial 105	2.2.10	+ 00:01:00.0	1086.11	18.2357				Result 1	Trial 174	3.2.11	+ 00:00:48.7	1149.22	22.3651				Result 1	Trial 242	4.2.11	+ 00:01:00.0	1653.82	27.536				Result 1	Trial 311	5.2.11	+ 00:00:58.0	1609.26	26.7942				Result 1	Trial 379	6.2.11	+ 00:00:03.3
	Result 1	Trial 38	1.2.11	+ 00:01:00.0	1783.11	30.7125				Result 1	Trial 106	2.2.11	+ 00:00:09.8	164.374	13.8769				Result 1	Trial 175	3.2.12	+ 00:00:16.6	379.66	11.5517				Result 1	Trial 243	4.2.12	+ 00:01:00.0	1461.46	25.3912				Result 1	Trial 312	5.2.12	+ 00:00:05.4	85.5087	10.46				Result 1	Trial 380	6.2.12	+ 00:00:06.9
	Result 1	Trial 39	1.2.12	+ 00:00:04.2	45.817	6.53873				Result 1	Trial 107	2.2.12	+ 00:00:08.1	139.643	12.4928				Result 1	Trial 185	3.2.13	+ 00:01:00.0	1383.53	23.0358				Result 1	Trial 253	4.2.13	+ 00:00:09.8	200.818	15.6325				Result 1	Trial 322	5.2.13	+ 00:00:28.9	742.641	23.0642				Result 1	Trial 390	6.2.13	+ 00:00:49.3
	Result 1	Trial 49	1.2.13	+ 00:01:00.0	1726.47	29.737				Result 1	Trial 117	2.2.13	+ 00:00:31.2	758.879	22.0812				Result 1	Trial 186	3.2.14	+ 00:00:36.8	764.109	19.244				Result 1	Trial 254	4.2.14	+ 00:01:00.0	1250.12	20.8145				Result 1	Trial 323	5.2.14	+ 00:00:30.6	495.23	14.8421				Result 1	Trial 391	6.2.14	+ 00:00:05.9
	Result 1	Trial 50	1.2.14	+ 00:01:00.0	1785.71	30.1509				Result 1	Trial 118	2.2.14	+ 00:01:00.0	1489.55	24.8011				Result 1	Trial 187	3.2.15	+ 00:00:11.1	175.164	12.4992				Result 1	Trial 255	4.2.15	+ 00:00:02.5	19.204	3.48814				Result 1	Trial 324	5.2.15	+ 00:00:04.1	68.2604	9.74173				Result 1	Trial 392	6.2.15	+ 00:00:21.6
	Result 1	Trial 51	1.2.15	+ 00:01:00.0	1737.74	29.931				Result 1	Trial 119	2.2.15	+ 00:01:00.0	1287.16	21.8561				Result 1	Trial 197	3.2.16	+ 00:01:00.0	2028.54	33.9638				Result 1	Trial 265	4.2.16	+ 00:01:00.0	1699.27	29.1845				Result 1	Trial 334	5.2.16	+ 00:01:00.0	1704.6	29.1093				Result 1	Trial 402	6.2.16	+ 00:01:00.0
	Result 1	Trial 61	1.2.16	+ 00:01:00.0	1705.89	28.5617				Result 1	Trial 129	2.2.16	+ 00:01:00.0	1564.9	26.8769				Result 1	Trial 198	3.2.17	+ 00:00:33.9	628.504	17.1239				Result 1	Trial 266	4.2.17	+ 00:00:35.5	810.847	21.1314				Result 1	Trial 335	5.2.17	+ 00:00:16.2	307.378	16.1616				Result 1	Trial 403	6.2.17	+ 00:00:54.5
	Result 1	Trial 62	1.2.17	+ 00:01:00.0	1074.92	17.8974				Result 1	Trial 130	2.2.17	+ 00:01:00.0	1326.83	22.2151				Result 1	Trial 199	3.2.18	+ 00:00:20.2	505.481	21.9554				Result 1	Trial 267	4.2.18	+ 00:00:15.2	314.457	17.2923				Result 1	Trial 336	5.2.18	+ 00:00:10.0	183.474	14.2824				Result 1	Trial 404	6.2.18	+ 00:00:07.8
	Result 1	Trial 63	1.2.18	+ 00:01:00.0	1071.67	17.8433				Result 1	Trial 131	2.2.18	+ 00:00:38.5	854.163	20.2366
																			Result 1	Trial 144	3.3.1	+ 00:00:32.0	496.48	14.2388				Result 1	Trial 212	4.3.1	+ 00:00:18.2	492.726	23.4397				Result 1	Trial 280	5.3.1	+ 00:00:35.5	789.699	20.5802				Result 1	Trial 349	6.3.1	+ 00:00:24.4
	Result 1	Trial 7	1.3.1	+ 00:01:00.0	1220.1	20.3146				Result 1	Trial 76	2.3.1	+ 00:01:00.0	1108.94	18.7768				Result 1	Trial 145	3.3.2	+ 00:00:05.2	69.8697	9.30664				Result 1	Trial 213	4.3.2	+ 00:00:24.3	590.029	20.9268				Result 1	Trial 281	5.3.2	+ 00:00:55.0	1396.5	23.916				Result 1	Trial 350	6.3.2	+ 00:00:31.1
	Result 1	Trial 8	1.3.2	+ 00:01:00.0	1325.33	22.0667				Result 1	Trial 77	2.3.2	+ 00:01:00.0	1338.15	22.2802				Result 1	Trial 146	3.3.3	+ 00:00:05.1	69.9273	8.91796				Result 1	Trial 214	4.3.3	+ 00:00:04.3	65.5279	8.35691				Result 1	Trial 282	5.3.3	+ 00:00:08.1	155.492	11.949				Result 1	Trial 351	6.3.3	+ 00:00:06.5
	Result 1	Trial 9	1.3.3	+ 00:00:12.8	225.515	14.6928				Result 1	Trial 78	2.3.3	+ 00:00:05.4	63.5584	7.93685				Result 1	Trial 156	3.3.4	+ 00:00:17.4	287.514	14.011				Result 1	Trial 224	4.3.4	+ 00:00:25.7	363.663	12.3852				Result 1	Trial 293	5.3.4	+ 00:00:37.1	717.841	17.9281				Result 1	Trial 361	6.3.4	+ 00:00:04.6
	Result 1	Trial 19	1.3.4	+ 00:00:46.2	938.818	16.8481				Result 1	Trial 88	2.3.4	+ 00:00:09.5	213.156	17.7453				Result 1	Trial 157	3.3.5	+ 00:00:09.5	144.077	11.3632				Result 1	Trial 225	4.3.5	+ 00:00:33.7	734.046	19.8192				Result 1	Trial 294	5.3.5	+ 00:00:53.2	1095.07	19.5353				Result 1	Trial 362	6.3.5	+ 00:00:25.2
	Result 1	Trial 20	1.3.5	+ 00:01:00.0	1459.85	24.3066				Result 1	Trial 89	2.3.5	+ 00:01:00.0	1210.51	20.9705				Result 1	Trial 158	3.3.6	+ 00:00:07.6	151.639	13.566				Result 1	Trial 226	4.3.6	+ 00:01:00.0	1474.28	24.8925				Result 1	Trial 295	5.3.6	+ 00:00:27.2	606.655	20.2016				Result 1	Trial 363	6.3.6	+ 00:00:09.7
	Result 1	Trial 21	1.3.6	+ 00:01:00.0	1414.05	23.5439				Result 1	Trial 90	2.3.6	+ 00:01:00.0	1571.76	26.4639				Result 1	Trial 166	3.3.8	+ 00:01:00.0	1260.68	21.1667				Result 1	Trial 234	4.3.8	+ 00:00:56.2	1160.66	19.5421				Result 1	Trial 303	5.3.8	+ 00:01:00.0	1485.01	24.7255				Result 1	Trial 371	6.3.8	+ 00:00:27.2
	Result 1	Trial 30	1.3.8	+ 00:01:00.0	1546.13	25.7431				Result 1	Trial 98	2.3.8	+ 00:01:00.0	1364.12	22.7126				Result 1	Trial 167	3.3.9	+ 00:00:35.1	716.436	18.1963				Result 1	Trial 235	4.3.9	+ 00:00:12.7	237.998	14.7068				Result 1	Trial 304	5.3.9	+ 00:00:14.6	237.481	13.6871				Result 1	Trial 372	6.3.9	+ 00:00:05.1
	Result 1	Trial 31	1.3.9	+ 00:01:00.0	1766.83	29.665				Result 1	Trial 99	2.3.9	+ 00:01:00.0	1472.51	24.7928				Result 1	Trial 176	3.3.10	+ 00:01:00.0	1080.8	17.9954				Result 1	Trial 244	4.3.10	+ 00:00:46.3	755.585	15.0966				Result 1	Trial 313	5.3.10	+ 00:01:00.0	962.454	16.7216				Result 1	Trial 381	6.3.10	+ 00:00:35.6
	Result 1	Trial 40	1.3.10	+ 00:01:00.0	1072.19	18.4675				Result 1	Trial 108	2.3.10	+ 00:01:00.0	859.124	14.3044				Result 1	Trial 177	3.3.11	+ 00:00:25.8	589.812	19.9736				Result 1	Trial 245	4.3.11	+ 00:00:31.5	795.071	22.6936				Result 1	Trial 314	5.3.11	+ 00:00:30.8	859.539	23.9631				Result 1	Trial 382	6.3.11	+ 00:00:15.6
	Result 1	Trial 41	1.3.11	+ 00:01:00.0	1708.68	28.6085				Result 1	Trial 109	2.3.11	+ 00:01:00.0	2137.61	37.2465				Result 1	Trial 178	3.3.12	+ 00:00:04.2	90.4599	11.0656				Result 1	Trial 246	4.3.12	+ 00:00:05.2	76.5887	8.66175				Result 1	Trial 315	5.3.12	+ 00:00:02.7	28.8168	5.08023				Result 1	Trial 383	6.3.12	+ 00:00:05.6
	Result 1	Trial 42	1.3.12	+ 00:00:19.6	8.04669	1.55587				Result 1	Trial 110	2.3.12	+ 00:00:13.9	272.482	16.1709				Result 1	Trial 188	3.3.13	+ 00:00:15.4	256.97	13.2783				Result 1	Trial 256	4.3.13	+ 00:00:22.6	565.306	21.7208				Result 1	Trial 325	5.3.13	+ 00:00:21.3	472.971	19.0268				Result 1	Trial 393	6.3.13	+ 00:00:20.9
	Result 1	Trial 52	1.3.13	+ 00:01:00.0	1733.89	28.8693				Result 1	Trial 120	2.3.13	+ 00:00:37.8	1109.53	27.2563				Result 1	Trial 189	3.3.14	+ 00:01:00.0	1313.71	21.8732				Result 1	Trial 257	4.3.14	+ 00:01:00.0	1118.26	19.0965				Result 1	Trial 326	5.3.14	+ 00:01:00.0	1097.86	19.0741				Result 1	Trial 394	6.3.14	+ 00:00:15.8
	Result 1	Trial 53	1.3.14	+ 00:01:00.0	1689.71	29.1877				Result 1	Trial 121	2.3.14	+ 00:01:00.0	1338.6	22.6016				Result 1	Trial 190	3.3.15	+ 00:00:25.7	613.381	21.0092				Result 1	Trial 258	4.3.15	+ 00:01:00.0	1487.5	24.7668				Result 1	Trial 327	5.3.15	+ 00:01:00.0	1583.81	26.3704				Result 1	Trial 395	6.3.15	+ 00:00:20.1
	Result 1	Trial 54	1.3.15	+ 00:00:49.3	1361.91	25.0408				Result 1	Trial 122	2.3.15	+ 00:00:43.8	656.68	14.0576				Result 1	Trial 200	3.3.16	+ 00:01:00.0	1861.64	31.791				Result 1	Trial 268	4.3.16	+ 00:01:00.0	1844.29	32.5138				Result 1	Trial 337	5.3.16	+ 00:01:00.0	1629.92	27.9135				Result 1	Trial 405	6.3.16	+ 00:01:00.0
	Result 1	Trial 64	1.3.16	+ 00:01:00.0	1557.22	26.9768				Result 1	Trial 132	2.3.16	+ 00:01:00.0	1609.26	26.7941				Result 1	Trial 201	3.3.17	+ 00:01:00.0	1693.36	28.1944				Result 1	Trial 269	4.3.17	+ 00:00:17.9	514.345	23.8991				Result 1	Trial 338	5.3.17	+ 00:00:21.0	421.379	14.8573				Result 1	Trial 406	6.3.17	+ 00:00:07.9
	Result 1	Trial 65	1.3.17	+ 00:01:00.0	1317.91	22.7652				Result 1	Trial 133	2.3.17	+ 00:00:45.9	717.484	11.9461				Result 1	Trial 202	3.3.18	+ 00:00:22.9	593.402	22.2303				Result 1	Trial 270	4.3.18	+ 00:00:16.9	327.474	19.2439				Result 1	Trial 339	5.3.18	+ 00:00:18.5	319.062	13.5635				Result 1	Trial 407	6.3.18	+ 00:00:04.4
	Result 1	Trial 66	1.3.18	+ 00:01:00.0	870.572	14.6579				Result 1	Trial 134	2.3.18	+ 00:00:22.2	457.212	18.2702
																			Result 1	Trial 147	3.4.1	+ 00:00:25.6	645.713	22.7671				Result 1	Trial 215	4.4.1	+ 00:00:07.2	161.132	16.3699				Result 1	Trial 283	5.4.1	+ 00:00:22.4	465.919	17.902				Result 1	Trial 352	6.4.1	+ 00:00:08.6
	Result 1	Trial 10	1.4.1	+ 00:01:00.0	1246.07	22.2953				Result 1	Trial 79	2.4.1	+ 00:01:00.0	1180.69	19.6585				Result 1	Trial 148	3.4.2	+ 00:00:20.0	444.83	19.4621				Result 1	Trial 216	4.4.2	+ 00:00:21.3	417.858	17.2734				Result 1	Trial 284	5.4.2	+ 00:00:19.9	473.672	20.1361				Result 1	Trial 353	6.4.2	+ 00:00:08.9
	Result 1	Trial 11	1.4.2	+ 00:01:00.0	1167.65	19.8268				Result 1	Trial 80	2.4.2	+ 00:00:56.5	1310.17	21.8143				Result 1	Trial 149	3.4.3	+ 00:00:05.2	113.29	9.43139				Result 1	Trial 217	4.4.3	+ 00:00:08.6	133.442	11.592				Result 1	Trial 285	5.4.3	+ 00:00:03.5	76.5055	7.77244				Result 1	Trial 354	6.4.3	+ 00:00:09.3
	Result 1	Trial 12	1.4.3	+ 00:00:13.3	256.066	15.8233				Result 1	Trial 81	2.4.3	+ 00:00:16.1	264.027	13.5263				Result 1	Trial 159	3.4.4	+ 00:00:27.1	593.709	19.881				Result 1	Trial 227	4.4.4	+ 00:00:35.6	538.537	13.9137				Result 1	Trial 296	5.4.4	+ 00:00:30.0	523.573	15.6134				Result 1	Trial 364	6.4.4	+ 00:00:13.6
	Result 1	Trial 22	1.4.4	+ 00:00:49.8	1229.39	23.3935				Result 1	Trial 91	2.4.4	+ 00:00:29.0	552.098	17.5094				Result 1	Trial 160	3.4.5	+ 00:00:27.0	527.121	17.6512				Result 1	Trial 228	4.4.5	+ 00:00:32.2	671.642	18.2992				Result 1	Trial 297	5.4.5	+ 00:00:10.9	192.264	13.0958				Result 1	Trial 365	6.4.5	+ 00:00:19.2
	Result 1	Trial 23	1.4.5	+ 00:00:23.3	427.285	11.1841				Result 1	Trial 92	2.4.5	+ 00:01:00.0	1373.34	23.1882				Result 1	Trial 161	3.4.6	+ 00:00:20.1	352.823	15.4366				Result 1	Trial 229	4.4.6	+ 00:01:00.0	1425.93	23.9412				Result 1	Trial 298	5.4.6	+ 00:01:00.0	1755.75	29.2332				Result 1	Trial 366	6.4.6	+ 00:00:37.5
	Result 1	Trial 24	1.4.6	+ 00:01:00.0	1590.05	26.4743				Result 1	Trial 93	2.4.6	+ 00:01:00.0	1613.16	27.4696				Result 1	Trial 168	3.4.8	+ 00:00:47.3	981.1	19.6024				Result 1	Trial 236	4.4.8	+ 00:01:00.0	1481.06	24.6597				Result 1	Trial 305	5.4.8	+ 00:00:23.1	549.333	20.4516				Result 1	Trial 373	6.4.8	+ 00:00:39.1
	Result 1	Trial 32	1.4.8	+ 00:01:00.0	1416.75	25.1988				Result 1	Trial 100	2.4.8	+ 00:01:00.0	1380.58	23.1151				Result 1	Trial 169	3.4.9	+ 00:00:45.3	905.051	18.902				Result 1	Trial 237	4.4.9	+ 00:00:44.6	942.308	19.7489				Result 1	Trial 306	5.4.9	+ 00:00:07.1	155.602	13.9206				Result 1	Trial 374	6.4.9	+ 00:00:14.2
	Result 1	Trial 33	1.4.9	+ 00:00:44.6	1376.92	29.0607				Result 1	Trial 101	2.4.9	+ 00:00:34.1	765	20.0236				Result 1	Trial 179	3.4.10	+ 00:00:21.8	2.94947	0.570295				Result 1	Trial 247	4.4.10	+ 00:00:12.9	215.362	13.4467				Result 1	Trial 316	5.4.10	+ 00:00:13.1	179.944	11.1194				Result 1	Trial 384	6.4.10	+ 00:00:11.9
	Result 1	Trial 43	1.4.10	+ 00:01:00.0	1037.27	17.2705				Result 1	Trial 111	2.4.10	+ 00:01:00.0	1037.49	17.2742				Result 1	Trial 180	3.4.11	+ 00:00:41.0	925.94	21.103				Result 1	Trial 248	4.4.11	+ 00:01:00.0	1630.48	27.1475				Result 1	Trial 317	5.4.11	+ 00:00:15.2	377.539	20.0263				Result 1	Trial 385	6.4.11	+ 00:00:10.1
	Result 1	Trial 44	1.4.11	+ 00:01:00.0	1909.71	32.0639				Result 1	Trial 112	2.4.11	+ 00:00:50.2	1656.18	30.6393				Result 1	Trial 181	3.4.12	+ 00:00:16.2	273.432	14.2518				Result 1	Trial 249	4.4.12	+ 00:01:00.0	1416.3	24.6783				Result 1	Trial 318	5.4.12	+ 00:00:16.1	285.872	14.3993				Result 1	Trial 386	6.4.12	+ 00:00:18.3
	Result 1	Trial 45	1.4.12	+ 00:00:18.4	343.702	16.2217				Result 1	Trial 113	2.4.12	+ 00:00:29.6	695.975	19.8651				Result 1	Trial 191	3.4.13	+ 00:00:32.2	665.695	19.0008				Result 1	Trial 259	4.4.13	+ 00:00:05.7	108.397	13.2598				Result 1	Trial 328	5.4.13	+ 00:00:08.4	137.041	12.26				Result 1	Trial 396	6.4.13	+ 00:00:17.6
	Result 1	Trial 55	1.4.13	+ 00:01:00.0	1509.44	26.3779				Result 1	Trial 123	2.4.13	+ 00:00:40.7	1137.14	25.8183				Result 1	Trial 192	3.4.14	+ 00:00:28.5	450.694	14.4463				Result 1	Trial 260	4.4.14	+ 00:01:00.0	1307.54	22.6514				Result 1	Trial 329	5.4.14	+ 00:00:12.5	251.733	15.3968				Result 1	Trial 397	6.4.14	+ 00:00:30.1
	Result 1	Trial 56	1.4.14	+ 00:01:00.0	1665.61	27.7324				Result 1	Trial 124	2.4.14	+ 00:01:00.0	1391.5	24.1759				Result 1	Trial 193	3.4.15	+ 00:01:00.0	6.25492	1.20942				Result 1	Trial 261	4.4.15	+ 00:00:42.9	1001.14	21.901				Result 1	Trial 330	5.4.15	+ 00:00:10.0	197.84	15.0108				Result 1	Trial 398	6.4.15	+ 00:00:11.4
	Result 1	Trial 57	1.4.15	+ 00:01:00.0	1251.74	22.198				Result 1	Trial 125	2.4.15	+ 00:00:10.0	87.4109	6.38953				Result 1	Trial 203	3.4.16	+ 00:01:00.0	1679.26	28.6765				Result 1	Trial 271	4.4.16	+ 00:01:00.0	1690.38	29.7131				Result 1	Trial 340	5.4.16	+ 00:01:00.0	1842.58	30.679				Result 1	Trial 408	6.4.16	+ 00:01:00.0
	Result 1	Trial 67	1.4.16	+ 00:01:00.0	1327.96	22.8075				Result 1	Trial 135	2.4.16	+ 00:01:00.0	1574.92	26.2225				Result 1	Trial 204	3.4.17	+ 00:00:11.9	218.639	13.795				Result 1	Trial 272	4.4.17	+ 00:00:09.5	180.013	14.7808				Result 1	Trial 341	5.4.17	+ 00:00:23.5	546.826	20.2325				Result 1	Trial 409	6.4.17	+ 00:00:09.3
	Result 1	Trial 68	1.4.17	+ 00:01:00.0	1402.76	24.4423				Result 1	Trial 136	2.4.17	+ 00:00:41.5	963.954	21.3998				Result 1	Trial 205	3.4.18	+ 00:00:12.2	242.13	16.1259				Result 1	Trial 273	4.4.18	+ 00:00:44.1	1031.86	22.0891				Result 1	Trial 342	5.4.18	+ 00:00:10.2	143.135	10.3368				Result 1	Trial 410	6.4.18	+ 00:00:12.9
	Result 1	Trial 69	1.4.18	+ 00:01:00.0	1239.7	21.3528				Result 1	Trial 137	2.4.18	+ 00:00:23.3	542.547	19.9511
			Day 1	Day 2	Day 3	Day 4	Day 5	Day 6	Probe
													Sham								CCI+MSC									CCI
	Code		Total (cm)	Total (cm)	Total (cm)	Total (cm)	Total (cm)	Total (cm)	Total (cm)		Trial	Day	1	2	3	4	17	18	avg	stdev	sem		7	5	9	11	13	15	avg	stdev	sem	6	8	10	12	14	16	avg	stdev	sem
Sham-5	1	1	1079.58	1378.64	1142.07	1151.72	584.177	736.742	1475.73		Trial 1	Day 1	1079.58	1235.95	1162.58	1009.33	894.656	1138.25	1086.72	121.333	4.92611		750.529	1391.27	1393.16	1513.12	1354.11	1684.55	1467.24	135.45	5.81914	1206.1	1325.89	1278.96	1767.81	1314.07	1489.92	1397.12	204.179	6.39028
Sham-6	2	2	1235.95	1156.37	1312.6	960.996	1510.79	1247.72	1373.31			Day 2	1378.64	1156.37	1255.45	1373.13	1227.14	813.785	1200.75	208.211	6.45308			1394.95	1427.81	1940.26	1605.77	1425.87	1558.93	228.798	7.56303	1592.77	1264.88	1282.63	819.074	1505.63	1804.56	1378.26	340.194	8.24856
Sham-1	3	3	1162.58	1255.45	210.179	254.368	279.949	59.4038	1242.72			Day 3	1142.07	1312.6	210.179	741.072	990.752	648.414	840.848	395.091	8.88922			1599.26	808.947	1868.52	490.45	184.576	990.351	720.075	13.4171	1154.71	1296.54	1029.64	261.552	1185.96	1869.53	1132.99	518.19	10.1803
Sham-2	4	4	1009.33	1373.13	741.072	605.037	669.481	378.434	1263.13			Day 4	1151.72	960.996	254.368	605.037	870.888	273.365	686.062	371.438	8.61902			1448.97	64.3648	1028.88	276.502	95.5861	582.861	622.336	12.4733	199.436	1418.31	1116.92	413.212	1386.43	1954.82	1081.52	662.572	11.5115
CCI + MSC-5	5	5	1391.27	1394.95	1599.26	1448.97	1537.52	279.598	1613.92			Day 5	584.177	1510.79	279.949	669.481	201.246	114.425	560.011	514.246	10.1415			1537.52	201.922	841.556	798.971	1615.26	999.046	585.217	12.0956	1444.06	1362.97	370.967	129.202	1189.82	1756.93	1042.32	645.156	11.3592
CCI-5	6	6	1206.1	1592.77	1154.71	199.436	1444.06	237.31	1415.03			Day 6	736.742	1247.72	59.4038	378.434	317.463	66.6256	467.731	455.833	9.54813			279.598	565.243	433.803	180.798	185.89	329.066	167.092	6.46321	237.31	872.178	1181.36	354.535	517.302	1742.83	817.586	571.436	10.6905
CCI + MSC-3	7	7	750.529									avg	1012.15	1237.4	536.988	796.081	750.357	509.144					750.529	1275.26	743.574	1271.02	784.433	865.289				972.398	1256.79	1043.41	624.231	1183.2	1769.77
CCI-3	8	8	1325.89	1264.88	1296.54	1418.31	1362.97	872.178	1313.86
CCI + MSC-1	9	9	1393.16	1427.81	808.947	64.3648	201.922	565.243	1080.73
CCI-1	10	10	1278.96	1282.63	1029.64	1116.92	370.967	1181.36	1150.05
CCI + MSC-2	11	11	1513.12	1940.26	1868.52	1028.88	841.556	433.803	1822.26
CCI-2	12	12	1767.81	819.074	261.552	413.212	129.202	354.535	1340.91
CCI + MSC-4	13	13	1354.11	1605.77	490.45	276.502	798.971	180.798	1279.33
CCI-4	14	14	1314.07	1505.63	1185.96	1386.43	1189.82	517.302	1147.25
CCI + MSC-6	15	15	1684.55	1425.87	184.576	95.5861	1615.26	185.89	1483.45		Trial	Day	1	2	3	4	17	18	avg	stdev	sem		5	9	11	13	15	avg	stdev	sem		6	8	10	12	14	16	avg	stdev	sem
CCI-6	16	16	1489.92	1804.56	1869.53	1954.82	1756.93	1742.83	1585.83		Trial 2	Day 1	1246.16	1375.25	1030.83	1051	1074.92	1071.67	1141.64	138.087	5.25522		1440.63	1517.76	1783.11	1726.47	1737.74	1641.14	151.818	6.16073		1284.51	160.141	462.034	45.817	1785.71	1705.89	907.35	781.063	12.4985
Sham-3	17	17	894.656	1227.14	990.752	870.888	201.246	317.463	1539.12			Day 2	1153.63	1373.17	303.254	353.145	1326.83	854.163	894.032	474.857	9.74533		1080.99	363.484	164.374	758.879	1287.16	730.977	471.359	10.8554		1592.7	1202.69	1086.11	139.643	1489.55	1564.9	1179.27	548.81	10.4767
Sham-4	18	18	1138.25	813.785	648.414	273.365	114.425	66.6256	967.294			Day 3	989.065	123.177	181.419	1165.01	628.504	505.481	598.776	420.218	9.16753		1879.16	898.149	1149.22	1383.53	175.164	1097.04	629.667	12.5466		175.79	1394.71	884.995	379.66	764.109	2028.54	937.967	681.706	11.6765
												Day 4	406.006	617.482	23.9603	483.927	810.847	314.457	442.78	268.669	7.33034		647.16	796.827	1653.82	200.818	19.204	663.566	637.959	12.6289		1402.39	1342.13	986.068	1461.46	1250.12	1699.27	1356.91	236.371	6.87562
												Day 5	1064.35	239.481	79.5268	132.068	307.378	183.474	334.38	366.4	8.56037		787.702	418.667	1609.26	742.641	68.2604	725.306	572.561	11.9641		1526.49	715.44	715.118	85.5087	495.23	1704.6	873.731	621.484	11.1488
		1	1246.16	1153.63	989.065	406.006	1064.35	84.5453				Day 6	84.5453	405.698	282.572	307.29	1356.4	87.0444	420.592	475.821	9.75521		654.016	117.534	62.4951	1083.49	529.642	489.435	418.985	10.2346		1630.15	932.537	610.531	107.878	117.515	1825.85	870.743	736.176	12.134
		2	1375.25	1373.17	123.177	617.482	239.481	405.698				avg	823.959	689.043	316.927	582.073	917.48	502.715					1081.61	685.404	1070.38	982.638	636.195					1268.67	957.941	790.809	369.994	983.706	1754.84
		3	1030.83	303.254	181.419	23.9603	79.5268	282.572
		4	1051	353.145	1165.01	483.927	132.068	307.29
		5	1440.63	1080.99	1879.16	647.16	787.702	654.016
		6	1284.51	1592.7	175.79	1402.39	1526.49	1630.15
		8	160.141	1202.69	1394.71	1342.13	715.44	932.537
		9	1517.76	363.484	898.149	796.827	418.667	117.534			Trial	Day	1	2	3	4	17	18	avg	stdev	sem		5	9	11	13	15	avg	stdev	sem		6	8	10	12	14	16	avg	stdev	sem
		10	462.034	1086.11	884.995	986.068	715.118	610.531			Trial 3	Day 1	1220.1	1325.33	225.515	938.818	1317.91	870.572	983.041	418.078	9.14416		1459.85	1766.83	1708.68	1733.89	1361.91	1606.23	182.828	6.7607		1414.05	1546.13	1072.19	8.04669	1689.71	1557.22	1214.56	627.513	11.2028
		11	1783.11	164.374	1149.22	1653.82	1609.26	62.4951				Day 2	1108.94	1338.15	63.5584	213.156	717.484	457.212	649.75	502.124	10.0212		1210.51	1472.51	2137.61	1109.53	656.68	1317.37	544.975	11.6723		1571.76	1364.12	859.124	272.482	1338.6	1609.26	1169.22	514.324	10.1422
		12	45.817	139.643	379.66	1461.46	85.5087	107.878				Day 3	496.48	69.8697	69.9273	287.514	1693.36	593.402	535.092	606.726	11.0157		144.077	716.436	589.812	256.97	613.381	464.135	248.535	7.8825		151.639	1260.68	1080.8	90.4599	1313.71	1861.64	959.821	700.373	11.8353
		13	1726.47	758.879	1383.53	200.818	742.641	1083.49				Day 4	492.726	590.029	65.5279	363.663	514.345	327.474	392.294	187.552	6.12458		734.046	237.998	795.071	565.306	1487.5	763.984	458.659	10.7082		1474.28	1160.66	755.585	76.5887	1118.26	1844.29	1071.61	609.791	11.0435
		14	1785.71	1489.55	764.109	1250.12	495.23	117.515				Day 5	789.699	1396.5	155.492	717.841	421.379	319.062	633.329	444.081	9.42423		1095.07	237.481	859.539	472.971	1583.81	849.774	528.194	11.4912		606.655	1485.01	962.454	28.8168	1097.86	1629.92	968.453	589.061	10.8541
		15	1737.74	1287.16	175.164	19.204	68.2604	529.642				Day 6	499.609	741.751	144.165	59.8383	152.053	34.644	272.01	284.447	7.54251		591.875	42.7532	387.385	480.851	422.658	385.104	206.483	7.18476		174.601	529.752	540.779	57.0007	250.687	1658.55	535.228	583.375	10.8016
		16	1705.89	1564.9	2028.54	1699.27	1704.6	1825.85				avg	767.926	910.272	120.698	430.138	802.755	433.728					872.571	745.668	1079.68	769.92	1020.99					898.831	1224.39	878.489	88.8991	1134.8	1693.48
		17	1074.92	1326.83	628.504	810.847	307.378	1356.4
		18	1071.67	854.163	505.481	314.457	183.474	87.0444
		1	1220.1	1108.94	496.48	492.726	789.699	499.609
		2	1325.33	1338.15	69.8697	590.029	1396.5	741.751
		3	225.515	63.5584	69.9273	65.5279	155.492	144.165
		4	938.818	213.156	287.514	363.663	717.841	59.8383			Trial	Day	1	2	3	4	17	18	avg	stdev	sem		5	9	11	13	15	avg	stdev	sem		6	8	10	12	14	16	avg	stdev	sem
		5	1459.85	1210.51	144.077	734.046	1095.07	591.875			Trial 4	Day 1	1246.07	1167.65	256.066	1229.39	1402.76	1239.7	1090.27	416.051	9.12196		427.285	1376.92	1909.71	1509.44	1251.74	1295.02	544.372	11.6659		1590.05	1416.75	1037.27	343.702	1665.61	1327.96	1230.22	487.141	9.87057
		6	1414.05	1571.76	151.639	1474.28	606.655	174.601				Day 2	1180.69	1310.17	264.027	552.098	963.954	542.547	802.248	411.595	9.07299		1373.34	765	1656.18	1137.14	87.4109	1003.81	607.605	12.3248		1613.16	1380.58	1037.49	695.975	1391.5	1574.92	1282.27	352.246	8.39341
		8	1546.13	1364.12	1260.68	1160.66	1485.01	529.752				Day 3	645.713	444.83	113.29	593.709	218.639	242.13	376.385	217.522	6.59579		527.121	905.051	925.94	665.695	6.25492	606.012	374.591	9.67717		352.823	981.1	2.94947	273.432	450.694	1679.26	623.376	608.813	11.0346
		9	1766.83	1472.51	716.436	237.998	237.481	42.7532				Day 4	161.132	417.858	133.442	538.537	180.013	1031.86	410.474	344.849	8.30481		671.642	942.308	1630.48	108.397	1001.14	870.793	552.299	11.7505		1425.93	1481.06	215.362	1416.3	1307.54	1690.38	1256.1	525.261	10.2495
		10	1072.19	859.124	1080.8	755.585	962.454	540.779				Day 5	465.919	473.672	76.5055	523.573	546.826	143.135	371.605	206.103	6.42032		192.264	155.602	377.539	137.041	197.84	212.057	95.9072	4.89661		1755.75	549.333	179.944	285.872	251.733	1842.58	810.869	776.138	12.459
		11	1708.68	2137.61	589.812	795.071	859.539	387.385				Day 6	188.899	206.077	217.105	231.198	188.258	190.603	203.69	17.7231	1.88272		456.185	220.031	239.626	368.079	195.016	295.787	111.805	5.2869		948.985	944.218	199.635	338.831	628.043	1401.13	743.474	444.492	9.42859
		12	8.04669	272.482	90.4599	76.5887	28.8168	57.0007				avg	648.07	670.043	176.739	611.418	583.408	564.996					607.973	727.485	1123.25	654.299	456.567					1281.12	1125.51	445.442	559.019	949.187	1586.04
		13	1733.89	1109.53	256.97	565.306	472.971	480.851
		14	1689.71	1338.6	1313.71	1118.26	1097.86	250.687
		15	1361.91	656.68	613.381	1487.5	1583.81	422.658										Sham									CCI + MSC										CCI
		16	1557.22	1609.26	1861.64	1844.29	1629.92	1658.55											All trials/group									All trials/group										All trials/group
		17	1317.91	717.484	1693.36	514.345	421.379	152.053											avg	stdev	sem							avg	stdev	sem								avg	stdev	sem
		18	870.572	457.212	593.402	327.474	319.062	34.644										Day 1	1075.42	66.501	1.7004						Day 1	1556.74	177.395	3.05558							Day 1	1187.31	204.111	2.97899
																		Day 2	886.696	232.35	3.17839						Day 2	1119.51	314.827	4.0706							Day 2	1252.25	98.3177	2.06753
																		Day 3	587.775	192.897	2.896						Day 3	587.942	381.901	4.48331							Day 3	913.538	212.204	3.03747
		1	1246.07	1180.69	645.713	161.132	465.919	188.899										Day 4	482.903	137.04	2.44095						Day 4	598.482	345.777	4.266							Day 4	1191.53	139.045	2.45875
		2	1167.65	1310.17	444.83	417.858	473.672	206.077										Day 5	474.831	144.637	2.5077						Day 5	850.599	579.696	5.52361							Day 5	923.844	102.148	2.10741
		3	256.066	264.027	113.29	133.442	76.5055	217.105										Day 6	341.006	123.84	2.32042						Day 6	339.054	129.185	2.60753							Day 6	741.758	147.246	2.53022
		4	1229.39	552.098	593.709	538.537	523.573	231.198
		5	427.285	1373.34	527.121	671.642	192.264	456.185
		6	1590.05	1613.16	352.823	1425.93	1755.75	948.985					Sham								CCI+MSC							CCI
		8	1416.75	1380.58	981.1	1481.06	549.333	944.218					1	2	3	4	17	18			5	9	11	13	15			6	8	10	12	14	16
		9	1376.92	765	905.051	942.308	155.602	220.031				Probe trial	1475.73	1373.31	1242.72	1263.13	1539.12	967.294			1613.92	1080.73	1822.26	1279.33	1483.45			1415.03	1313.86	1150.05	1340.91	1147.25	1585.83
		10	1037.27	1037.49	2.94947	215.362	179.944	199.635
		11	1909.71	1656.18	925.94	1630.48	377.539	239.626								avg	1310.22							avg	1455.94						avg	1325.49
		12	343.702	695.975	273.432	1416.3	285.872	338.831								stdev	204.03							stdev	288.044						stdev	166.563
		13	1509.44	1137.14	665.695	108.397	137.041	368.079								sem	6.38796							sem	8.48594						sem	5.77171
		14	1665.61	1391.5	450.694	1307.54	251.733	628.043
		15	1251.74	87.4109	6.25492	1001.14	197.84	195.016
		16	1327.96	1574.92	1679.26	1690.38	1842.58	1401.13
		17	1402.76	963.954	218.639	180.013	546.826	188.258
		18	1239.7	542.547	242.13	1031.86	143.135	190.603
[truncated: 7 more columns]

## Sheet: Probe Trial
		Distance moved	Velocity	Heading to Platform	Turn angle	Angular velocity	Meander	Distance to zone 2	Distance to zone 2	Distance to zone 2	Distance to zone 2	Distance to zone 2	Distance to zone 2	Latency to platform	Latency to platform	Latency to platform	Latency to platform	Latency to platform	Latency to platform	In quadrants	In quadrants	In quadrants	In quadrants	In quadrants	In quadrants	In quadrants	In quadrants
		center-point	center-point	Platform (Center) / center-point	center-point / relative	center-point / relative	center-point / relative	northwest / center-point	northwest / center-point	Platform / center-point	Platform / center-point	Platform Zone / center-point	Platform Zone / center-point	northwest / center-point	northwest / center-point	Platform / center-point	Platform / center-point	Platform Zone / center-point	Platform Zone / center-point	northwest / center-point	northwest / center-point	Northeast / center-point	Northeast / center-point	Southwest / center-point	Southwest / center-point	Southeast / center-point	Southeast / center-point
		Total	Mean	Mean	Mean	Mean	Mean	Mean	Total	Mean	Total	Mean	Total	Latency to First	Latency to Last	Latency to First	Latency to Last	Latency to First	Latency to Last	Frequency	Cumulative Duration	Frequency	Cumulative Duration	Frequency	Cumulative Duration	Frequency	Cumulative Duration
		cm	cm/s	deg	deg	deg/s	deg/cm	cm	cm	cm	cm	cm	cm	s	s	s	s	s	s		s		s		s		s
	7.1.1	1475.73	24.5709	90.2385	-2.70553	-16.2169	-2.65861	21.3691	7714.25	43.08	15551.9	34.509	12457.7	2.002	48.2149	39.3727	39.3727	2.16884	53.2199	6	24.1909	1	3.5035	8	27.3607	2	5.17184
	7.1.2	1373.31	22.8656	84.0461	-6.5421	-39.2134	-2.0921	18.7925	6784.1	42.0826	15191.8	33.4752	12084.5	0	56.8902	7.34067	45.8792	6.84017	58.7254	8	23.1899	1	3.67034	7	31.1979	1	2.16884
	7.1.3	1242.72	20.6913	110.216	-5.19541	-31.1413	-1.86953	9.00471	3250.7	25.7402	9292.22	17.946	6478.52	1.66833	54.7214	2.16884	56.2229	2.002	58.0581	10	35.3687	4	9.50951	6	15.3487	0	0
	7.1.4	1263.13	21.0311	94.0597	0.861111	5.1615	-1.8518	30.881	11148	52.0237	18780.6	43.406	15669.6	7.84117	53.5536	34.034	34.034	15.1818	55.5556	5	16.016	2	8.17484	6	31.5315	2	4.50451
	7.1.5	1613.92	26.8718	-107.556	1.88352	11.2898	1.13343	28.8539	10416.3	51.9111	18739.9	43.3393	15645.5	0.834167	50.7174	18.6854	41.8752	18.3517	52.2189	7	12.8462	4	12.5125	6	25.3587	3	9.50951
	7.1.6	1415.03	23.5603	-85.8439	4.16973	24.9934	4.04111	38.2681	13814.8	61.7534	22293	53.0169	19139.1	22.3557	51.2179	27.6944	37.3707	22.5225	37.7044	4	16.5165	3	10.3437	4	14.5145	4	18.8522
	7.1.8	1313.86	21.8758	93.5902	0.563697	3.37881	-1.10354	24.9438	9004.7	48.5842	17538.9	39.6592	14317	1.5015	53.2199	37.8712	37.8712	37.5375	53.7204	5	22.8562	4	13.3467	5	14.5145	4	9.50951
	7.1.9	1080.73	17.9941	-121.39	2.97836	17.8523	1.61926	17.2327	6221	36.4563	13160.7	28.031	10119.2	2.5025	46.046	42.7094	46.8802	7.34067	47.2139	6	19.5195	5	11.5115	6	21.6884	5	7.50751
	7.1.10	1150.05	19.1484	-91.0899	0.755313	4.52735	-5.98557	21.8332	7881.79	47.5004	17147.6	38.8374	14020.3	5.33867	54.3877	11.011	36.7034	10.8442	37.2039	5	19.1859	3	12.1788	6	21.021	3	7.84117
	7.1.11	1822.26	30.3406	-151.971	3.83191	22.9684	3.01248	21.3683	7713.96	45.209	16320.5	36.3832	13134.3	1.001	56.8902	7.50751	7.50751	7.34067	47.5475	7	21.8552	2	5.83917	8	24.024	3	8.50851
	7.1.12	1340.91	22.3261	-83.9716	4.9741	29.8147	6.99489	20.9223	7552.96	41.0186	14807.7	32.4021	11697.1	6.67334	58.0581	22.8562	22.8562	22.6894	49.049	7	19.6864	1	2.002	7	31.8652	1	6.67334
	7.1.13	1279.33	21.3009	-93.3261	7.93726	47.5759	6.37437	26.8341	9687.12	48.1421	17379.3	39.6678	14320.1	4.17084	34.7014	60	60	4.5045	4.5045	5	13.5135	2	1.66833	7	29.3627	3	15.6823
	7.1.14	1147.25	19.1017	-111.336	7.09529	42.5292	4.78264	18.7889	6782.78	36.6761	13240.1	28.5952	10322.9	3.003	51.2179	6.33967	54.0541	5.67234	54.5546	5	23.023	3	10.3437	6	21.1879	3	5.67234
	7.1.15	1483.45	24.6995	80.3399	-3.81879	-22.8898	-1.51762	32.0931	11585.6	54.4592	19659.8	45.668	16486.2	14.014	27.6944	60	60	15.6823	31.1979	2	10.1768	3	7.67434	5	25.1919	5	17.1839
	7.1.16	1585.83	26.4041	93.6132	-3.36476	-20.1684	-0.80545	43.1041	15560.6	73.1882	26420.9	64.0512	23122.5	1.16783	54.7214	60	60	60	-	4	13.6803	4	19.8532	4	12.6793	3	14.014
	7.1.17	1539.12	25.6264	92.6797	-1.57784	-9.45759	0.141443	34.7656	12550.4	57.8739	20892.5	49.4459	17850	1.33467	53.3867	18.3517	58.3917	17.6844	58.5586	4	20.8542	3	12.3457	5	14.6813	3	12.3457
	7.1.18	967.294	16.1055	-69.4845	0.991195	5.94122	-10.2785	37.3147	13470.6	55.5801	20064.4	47.1262	17012.5	8.67534	52.3857	60	60	52.8862	56.7234	2	7.00701	0	0	5	45.2119	2	8.00801
3	Sham-1	1242.72	20.6913	110.216	-5.19541	-31.1413	-1.86953	9.00471	3250.7	25.7402	9292.22	17.946	6478.52	1.66833	54.7214	2.16884	56.2229	2.002	58.0581	10	35.3687	4	9.50951	6	15.3487	0	0
4	Sham-2	1263.13	21.0311	94.0597	0.861111	5.1615	-1.8518	30.881	11148	52.0237	18780.6	43.406	15669.6	7.84117	53.5536	34.034	34.034	15.1818	55.5556	5	16.016	2	8.17484	6	31.5315	2	4.50451
17	Sham-3	1539.12	25.6264	92.6797	-1.57784	-9.45759	0.141443	34.7656	12550.4	57.8739	20892.5	49.4459	17850	1.33467	53.3867	18.3517	58.3917	17.6844	58.5586	4	20.8542	3	12.3457	5	14.6813	3	12.3457
18	Sham-4	967.294	16.1055	-69.4845	0.991195	5.94122	-10.2785	37.3147	13470.6	55.5801	20064.4	47.1262	17012.5	8.67534	52.3857	60	60	52.8862	56.7234	2	7.00701	0	0	5	45.2119	2	8.00801
1	Sham-5	1475.73	24.5709	90.2385	-2.70553	-16.2169	-2.65861	21.3691	7714.25	43.08	15551.9	34.509	12457.7	2.002	48.2149	39.3727	39.3727	2.16884	53.2199	6	24.1909	1	3.5035	8	27.3607	2	5.17184
2	Sham-6	1373.31	22.8656	84.0461	-6.5421	-39.2134	-2.0921	18.7925	6784.1	42.0826	15191.8	33.4752	12084.5	0	56.8902	7.34067	45.8792	6.84017	58.7254	8	23.1899	1	3.67034	7	31.1979	1	2.16884
10	CCI-1	1150.05	19.1484	-91.0899	0.755313	4.52735	-5.98557	21.8332	7881.79	47.5004	17147.6	38.8374	14020.3	5.33867	54.3877	11.011	36.7034	10.8442	37.2039	5	19.1859	3	12.1788	6	21.021	3	7.84117
12	CCI-2	1340.91	22.3261	-83.9716	4.9741	29.8147	6.99489	20.9223	7552.96	41.0186	14807.7	32.4021	11697.1	6.67334	58.0581	22.8562	22.8562	22.6894	49.049	7	19.6864	1	2.002	7	31.8652	1	6.67334
8	CCI-3	1313.86	21.8758	93.5902	0.563697	3.37881	-1.10354	24.9438	9004.7	48.5842	17538.9	39.6592	14317	1.5015	53.2199	37.8712	37.8712	37.5375	53.7204	5	22.8562	4	13.3467	5	14.5145	4	9.50951
14	CCI-4	1147.25	19.1017	-111.336	7.09529	42.5292	4.78264	18.7889	6782.78	36.6761	13240.1	28.5952	10322.9	3.003	51.2179	6.33967	54.0541	5.67234	54.5546	5	23.023	3	10.3437	6	21.1879	3	5.67234
6	CCI-5	1415.03	23.5603	-85.8439	4.16973	24.9934	4.04111	38.2681	13814.8	61.7534	22293	53.0169	19139.1	22.3557	51.2179	27.6944	37.3707	22.5225	37.7044	4	16.5165	3	10.3437	4	14.5145	4	18.8522
16	CCI-6	1585.83	26.4041	93.6132	-3.36476	-20.1684	-0.80545	43.1041	15560.6	73.1882	26420.9	64.0512	23122.5	1.16783	54.7214	60	60	60	-	4	13.6803	4	19.8532	4	12.6793	3	14.014
9	CCI + MSC-1	1080.73	17.9941	-121.39	2.97836	17.8523	1.61926	17.2327	6221	36.4563	13160.7	28.031	10119.2	2.5025	46.046	42.7094	46.8802	7.34067	47.2139	6	19.5195	5	11.5115	6	21.6884	5	7.50751
11	CCI + MSC-2	1822.26	30.3406	-151.971	3.83191	22.9684	3.01248	21.3683	7713.96	45.209	16320.5	36.3832	13134.3	1.001	56.8902	7.50751	7.50751	7.34067	47.5475	7	21.8552	2	5.83917	8	24.024	3	8.50851
7	CCI + MSC-3
13	CCI + MSC-4	1279.33	21.3009	-93.3261	7.93726	47.5759	6.37437	26.8341	9687.12	48.1421	17379.3	39.6678	14320.1	4.17084	34.7014	60	60	4.5045	4.5045	5	13.5135	2	1.66833	7	29.3627	3	15.6823
5	CCI + MSC-5	1613.92	26.8718	-107.556	1.88352	11.2898	1.13343	28.8539	10416.3	51.9111	18739.9	43.3393	15645.5	0.834167	50.7174	18.6854	41.8752	18.3517	52.2189	7	12.8462	4	12.5125	6	25.3587	3	9.50951
15	CCI + MSC-6	1483.45	24.6995	80.3399	-3.81879	-22.8898	-1.51762	32.0931	11585.6	54.4592	19659.8	45.668	16486.2	14.014	27.6944	60	60	15.6823	31.1979	2	10.1768	3	7.67434	5	25.1919	5	17.1839
		Avg	Avg	Avg	Avg	Avg	Avg	Avg	Avg	Avg	Avg	Avg	Avg	Avg	Avg	Avg	Avg	Avg	Avg	Avg	Avg	Avg	Avg	Avg	Avg	Avg	Avg
	Sham	1310.22	21.8151	66.9592	-2.36143	-14.1544	-3.10152	25.3546	9153.01	46.0634	16628.9	37.6514	13592.1	3.58692	53.1921	26.878	48.9834	16.1272	56.8068	5.83333	21.1045	1.83333	6.20065	6.16667	27.5553	1.66667	5.36648
	CCI	1325.49	22.0694	-30.8397	2.36556	14.1792	1.32068	27.9767	10099.6	51.4535	18574.7	42.7603	15436.5	6.67334	53.8038	27.6287	41.4759	26.5443	46.4465	5	19.158	3	11.3447	5.33333	19.2971	3	10.4271
	CCI + MSC	1455.94	24.2414	-78.7806	2.56245	15.3593	2.12438	25.2764	9124.8	47.2355	17052	38.6179	13941.1	4.5045	43.2099	37.7805	43.2526	10.644	36.5365	5.4	15.5822	3.2	7.84117	6.4	25.1251	3.8	11.6783
		Stdev	Stdev	Stdev	Stdev	Stdev	Stdev	Stdev	Stdev	Stdev	Stdev	Stdev	Stdev	Stdev	Stdev	Stdev	Stdev	Stdev	Stdev	Stdev	Stdev	Stdev	Stdev	Stdev	Stdev	Stdev	Stdev
		204.03	3.39709	67.4061	3.09408	18.5459	3.64199	10.8482	3916.19	11.8605	4281.65	11.6414	4202.56	3.69113	2.88465	21.7685	10.8423	19.158	2.13326	2.85774	9.40252	1.47196	4.57674	1.16905	11.4509	1.0328	4.37017
		166.563	2.77327	96.8809	3.7711	22.604	4.80336	10.1575	3666.86	13.6353	4922.32	13.3525	4820.26	7.97807	2.56892	19.519	13.4214	19.7651	8.47458	1.09545	3.62981	1.09545	5.76868	1.21106	7.12806	1.09545	5.06114
		288.044	4.79595	91.5578	4.23834	25.4046	2.88758	5.95119	2148.39	6.98503	2521.61	6.89518	2489.18	5.48397	11.8815	23.9415	21.5274	6.00647	19.5942	2.07364	4.8948	1.30384	4.39979	1.14018	2.78566	1.09545	4.42974
		ttest (cci vs sham)	ttest (cci vs sham)	ttest (cci vs sham)	ttest (cci vs sham)	ttest (cci vs sham)	ttest (cci vs sham)	ttest (cci vs sham)	ttest (cci vs sham)	ttest (cci vs sham)	ttest (cci vs sham)	ttest (cci vs sham)	ttest (cci vs sham)	ttest (cci vs sham)	ttest (cci vs sham)	ttest (cci vs sham)	ttest (cci vs sham)	ttest (cci vs sham)	ttest (cci vs sham)	ttest (cci vs sham)	ttest (cci vs sham)	ttest (cci vs sham)	ttest (cci vs sham)	ttest (cci vs sham)	ttest (cci vs sham)	ttest (cci vs sham)	ttest (cci vs sham)
		0.834944	0.83494	0.0577121	0.00160031	0.0016003	0.188164	0.729256	0.729254	0.554988	0.554991	0.569681	0.569678	0.439482	0.58651	0.960903	0.212289	0.470531	0.0473039	0.564614	0.695898	0.18009	0.166529	0.383343	0.149944	0.0623524	0.142172
		ttest (cci vs treated)	ttest (cci vs treated)	ttest (cci vs treated)	ttest (cci vs treated)	ttest (cci vs treated)	ttest (cci vs treated)	ttest (cci vs treated)	ttest (cci vs treated)	ttest (cci vs treated)	ttest (cci vs treated)	ttest (cci vs treated)	ttest (cci vs treated)	ttest (cci vs treated)	ttest (cci vs treated)	ttest (cci vs treated)	ttest (cci vs treated)	ttest (cci vs treated)	ttest (cci vs treated)	ttest (cci vs treated)	ttest (cci vs treated)	ttest (cci vs treated)	ttest (cci vs treated)	ttest (cci vs treated)	ttest (cci vs treated)	ttest (cci vs treated)	ttest (cci vs treated)
		0.0965244	0.0965277	0.295194	0.609543	0.609545	0.74318	0.558547	0.558545	0.540885	0.540884	0.544671	0.544668	0.257637	0.131438	0.199742	0.488679	0.656877	0.679421	1	0.17131	0.144704	0.557982	0.827565	0.816518	0.189004	0.503909
