# Supplementary material for: Human adipose-derived mesenchymal stem cells for acute and sub-acute TBI
Source: PLoS One. 2020 May 26;15(5):e0233263. doi: 10.1371/journal.pone.0233263 (PMC7250455; doi:10.1371/journal.pone.0233263)
Supplement: S1 File — (ZIP) [file pone.0233263.s006.zip › Data/Hope MWM G2.xlsx]

## Sheet: Learning Curve
Independent Variable	Independent Variable	Latency to platform																	Blind Code	Rat#	Group
Independent Variable	Independent Variable	Platform / center60point																1	A-1	17	Sham
<User60defined 1>	Time	Latency to First			Day 1					Day 1								2	A-2	18	Sham
		s		Code	T-1	T-2	T-3	T-4		Sham	CCI	CCI + MSC						3	B-1	13	Sham
1.1.1	60	60	Sham-1	3	59.2259	10.1768	60	60		47.3507	59.321	57.2773						4	B-2	14	Sham
1.1.2	60	60	Sham-2	4	60	60	23.6904	60		50.9226	59.5979	45.8342						5	C-1	7	Cells
1.1.3	60	59.2259	Sham-3	15	60	53.3867	44.5445	27.5275		46.3647	45.8342	57.1788						6	C-2	8	CCI
1.2.1	3.27	0.333667	Sham-4	16	57.3907	2.002	60	20.1869		34.8949	45.0834							7	D-1	3	Cells
1.2.2	60	60	Sham-5	1	60	0.333667	14.014	21.3547		23.9256	49.9516							8	D-2	4	CCI
1.2.3	12.21	10.1768	Sham-6	2	60	60	60	60		60	59.9733							9	E-1	2	Cells
1.3.1	15.65	14.014	CCI-1	9	58.3917	58.8922	60	60	Avg	43.9097	53.2936	53.4301						10	E-2	10	CCI
1.3.2	60	60	CCI-2	8	58.3917	60	60	60	Stdev	12.701	7.14018	6.57846						11	F-1	5	Cells
1.3.3	60	60	CCI-3	12	60	3.33667	60	60										12	F-2	6	CCI
1.4.1	24.02	21.3547	CCI-4	6	60	0.333667	60	60										13	G-1	11	Cells
1.4.2	60	60	CCI-5	10	60	59.5596	21.8552	58.3917										14	G-2	12	CCI
1.4.3	60	60	CCI-6	14	59.8932	60	60	60										15	H-1	15	Sham
1.1.4	60	60	CCI + MSC-1	-	-	-	-	-										16	H-2	16	Sham
1.1.5	60	60	CCI + MSC-2	7	60	57.5576	60	51.5516
1.1.6	60	60	CCI + MSC-3	-	-	-	-	-
1.2.4	60	60	CCI + MSC-4	5	60	3.33667	60	60
1.2.5	6.30	3.33667	CCI + MSC-5	-	-	-	-	-
1.2.6	2.39	0.333667	CCI + MSC-6	13	60	60	48.7154	60
1.3.4	24.77	23.6904
1.3.5	60	60			Day 2					Day 2
1.3.6	60	60		Code	T-1	T-2	T-3	T-4		Sham	CCI	CCI + MSC				Day 1	Day 2	Day 3	Day 4	Day 5	Day 6
1.4.4	60	60	Sham-1	3	59.3927	60	4.33767	29.8632		38.3984	59.9049	45.2653			Sham	43.9097	33.2449	21.1614	23.3303	19.5439	20.3993		12.701	20.167	15.5252	20.653	17.3312	17.8373
1.4.5	60	60	Sham-2	4	60	36.5365	60	60		54.1341	57.9029	36.6316			CCI	53.2936	56.2251	46.6694	45.2836	41.9216	40.6779		7.14018	4.52803	13.1036	15.5904	18.2245	14.009
1.4.6	60	60	Sham-3	15	60	59.2259	36.3697	14.014		42.4024	49.728	58.7638			CCI + MSC	53.4301	46.8869	45.877	35.8175	34.2832	20.7013		6.57846	11.1548	7.23868	13.9639	9.64798	9.73481
1.1.7	60	60	Sham-4	16	23.6904	4.67134	15.8492	4.5045		12.1789	60
1.1.8	60	58.3917	Sham-5	1	0.5005	5.005	8.50851	3.83717		4.46279	58.5285
1.1.9	60	58.3917	Sham-6	2	60	60	46.7134	24.8582		47.8929	51.2863
1.2.7	60	57.5576	CCI-1	9	60	60	59.7264	59.8932	Avg	33.2449	56.2251	46.8869
1.2.8	60	60	CCI-2	8	60	59.5596	52.0521	60	Stdev	20.167	4.52803	11.1548
1.2.9	60	58.8922	CCI-3	12	60	60	54.8882	24.024
1.3.7	60	60	CCI-4	6	60	60	60	60
1.3.8	60	60	CCI-5	10	59.2259	60	60	54.8882
1.3.9	60	60	CCI-6	14	58.5586	58.0581	60	28.5285
1.4.7	53.27	51.5516	CCI + MSC-1	-	-	-	-	-
1.4.8	60	60	CCI + MSC-2	7	60	14.3477	60	46.7134
1.4.9	60	60	CCI + MSC-3	-	-	-	-	-
1.1.10	60	60	CCI + MSC-4	5	0.834167	60	60	25.6924
1.1.11	had siezure		CCI + MSC-5	-	-	-	-	-
1.1.12	60	60	CCI + MSC-6	13	60	60	55.0551	60
1.2.10	60	59.5596
1.2.12	5.71	3.33667			Day 3					Day 3
1.3.10	22.24	21.8552		Code	T-1	T-2	T-3	T-4		Sham	CCI	CCI + MSC
1.3.12	60	60	Sham-1	3	60	60	22.1889	60		50.5472	60	39.8999
1.4.10	60	58.3917	Sham-2	4	60	11.3447	1.5015	19.5195		23.0914	59.9733	53.9256
1.4.12	60	60	Sham-3	15	60	6.17284	3.83717	11.3447		20.3387	40.1234	43.8055
1.1.13	60	60	Sham-4	16	12.012	4.33767	7.67434	5.5055		7.38238	54.5512
1.1.14	60	59.8932	Sham-5	1	0	10.5105	3.003	29.8632		10.8442	30.7241
1.2.13	60	60	Sham-6	2	15.6823	12.012	21.8552	9.50951		14.7648	34.6446
1.2.14	60	60	CCI-1	9	60	60	60	60	Avg	21.1614	46.6694	45.877
1.3.13	50.05	48.7154	CCI-2	8	60	60	59.8932	60	Stdev	15.5252	13.1036	7.23868
1.3.14	60	60	CCI-3	12	40.5405	58.8922	4.67134	56.3897
1.4.13	60	60	CCI-4	6	60	60	38.2049	60
1.4.14	60	60	CCI-5	10	23.023	35.2019	60	4.67134
1.1.15	60	60	CCI-6	14	60	17.017	9.34268	52.2189
1.1.16	60	57.3907	CCI + MSC-1	-	-	-	-	-
1.2.15	52.63	53.3867	CCI + MSC-2	7	58.3917	60	20.5205	20.6874
1.2.16	4.49	2.002	CCI + MSC-3	-	-	-	-	-
1.3.15	60	44.5445	CCI + MSC-4	5	60	60	60	35.7024
1.3.16	60	60	CCI + MSC-5	-	-	-	-	-
1.4.15	30.24	27.5275	CCI + MSC-6	13	53.2199	60	2.002	60
1.4.16	22.52	20.1869
2.1.1	2.74	0.5005			Day 4					Day 4
2.1.2	60	60		Code	T-1	T-2	T-3	T-4		Sham	CCI	CCI + MSC
2.1.3	60	59.3927	Sham-1	3	60	60	60	60		60	59.3627	27.4858
2.2.1	7.30	5.005	Sham-2	4	45.3787	25.3587	31.6984	5.5055		26.9853	60	28.028
2.2.2	60	60	Sham-3	15	60	22.3557	15.6823	17.8512		28.9723	17.2255	51.9386
2.2.3	60	60	Sham-4	16	7.00701	0.667334	8.17484	9.84318		6.42309	45.6823
2.3.1	10.70	8.50851	Sham-5	1	41.041	0.5005	4.004	6.33967		12.9713	42.2206
2.3.2	48.80	46.7134	Sham-6	2	4.004	2.66934	4.83817	7.00701		4.62963	47.2105
2.3.3	7.14	4.33767	CCI-1	9	60	60	57.3907	60.0601	Avg	23.3303	45.2836	35.8175
2.4.1	5.27	3.83717	CCI-2	8	60	60	60	60	Stdev	20.653	15.5904	13.9639
2.4.2	25.83	24.8582	CCI-3	12	24.024	9.67634	31.031	4.17084
2.4.3	30.98	29.8632	CCI-4	6	60	14.6813	48.048	60
2.1.4	60	60	CCI-5	10	60	17.8512	60	31.031
2.1.5	2.83	0.834167	CCI-6	14	60	8.84217	60	60
2.1.6	60	60	CCI + MSC-1	-	-	-	-	-
2.2.4	38.77	36.5365	CCI + MSC-2	7	25.3587	13.3467	50.3837	20.8542
2.2.5	60	60	CCI + MSC-3	-	-	-	-	-
2.2.6	60	60	CCI + MSC-4	5	11.5115	43.3767	37.5375	19.6864
2.3.4	60	60	CCI + MSC-5	-	-	-	-	-
2.3.5	60	60	CCI + MSC-6	13	28.3617	60	59.3927	60
2.3.6	60	60
2.4.4	60	60			Day 5					Day 5
2.4.5	26.96	25.6924		Code	T-1	T-2	T-3	T-4		Sham	CCI	CCI + MSC
2.4.6	60	60	Sham-1	3	60	27.8612	60	28.6954		44.1392	56.9436	23.2733
2.1.7	60	60	Sham-2	4	56.7234	7.00701	31.3647	47.7144		35.7024	49.2542	38.315
2.1.8	60	60	Sham-3	15	60	9.17584	14.5145	5.005		22.1738	16.2246	41.2613
2.1.9	60	60	Sham-4	16	6.27	4.83817	1.33467	6.17284		4.65392	60
2.2.7	60	14.3477	Sham-5	1	7.17384	3.003	1.33467	6.50651		4.5045	22.6059
2.2.8	60	59.5596	Sham-6	2	3.83717	3.003	12.3457	5.17184		6.08943	46.5015
2.2.9	60	60	CCI-1	9	51.0511	60	60	56.7234	Avg	19.5439	41.9216	34.2832
2.3.7	60	60	CCI-2	8	60	60	17.017	60	Stdev	17.3312	18.2245	9.64798
2.3.8	60	52.0521	CCI-3	12	46.7134	6.00601	8.84217	3.33667
2.3.9	60	59.7264	CCI-4	6	60	60	60	60
2.4.7	48.12	46.7134	CCI-5	10	10.01	36.8702	34.7014	8.84217
2.4.8	60	60	CCI-6	14	60	60	6.00601	60
2.4.9	60	59.8932	CCI + MSC-1	-	-	-	-	-
2.1.10	60	59.2259	CCI + MSC-2	7	16.6834	2.66934	33.7004	40.04
2.1.12	60	60	CCI + MSC-3	-	-	-	-	-
2.1.13	60	60	CCI + MSC-4	5	52.7194	60	31.5315	9.00901
2.2.10	60	60	CCI + MSC-5	-	-	-	-	-
2.2.12	60	60	CCI + MSC-6	13	60	34.7014	10.3437	60
2.2.13	60	60
2.3.10	60	60			Day 6					Day 6
2.3.12	57.33	54.8882		Code	T-1	T-2	T-3	T-4		Sham	CCI	CCI + MSC
2.3.13	55.60	55.0551	Sham-1	3	60	60	60	14.6813		48.6703	60	9.75977
2.4.10	9.62	8.17484	Sham-2	4	53.8872	26.3597	9.00901	9.17584		24.6079	44.4311	23.9406
2.4.12	25.24	24.024	Sham-3	15	59.5596	1.66833	5.83917	60		31.7668	20.9793	28.4034
2.4.13	60	60	Sham-4	16	3.16984	10.3437	4.67134	7.17384		6.33968	50.9526
2.1.14	60	58.5586	Sham-5	1	4.5045	6.67334	1.001	4.67134		4.21254	35.7291
2.1.15	60	60	Sham-6	2	2.5025	10.01	9.50951	5.17184		6.79846	31.9753
2.1.16	25.80	23.6904	CCI-1	9	60	60	60	60	Avg	20.3993	40.6779	20.7013
2.2.14	60	58.0581	CCI-2	8	60	29.1959	60	28.5285	Stdev	17.8373	14.009	9.73481
2.2.15	60	59.2259	CCI-3	12	51.8852	2.83617	15.8492	13.3467
2.2.16	6.46	4.67134	CCI-4	6	24.8582	60	58.8922	60.0601
2.3.14	60	60	CCI-5	10	60	57.8912	9.17584	15.8492
2.3.15	38.95	36.3697	CCI-6	14	59.8932	3.67034	60	4.33767
2.3.16	17.90	15.8492	CCI + MSC-1	-	-	-	-	-
2.4.14	31.74	28.5285	CCI + MSC-2	7	11.3447	7.00701	9.34268	11.3447
2.4.15	16.02	14.014	CCI + MSC-3	-	-	-	-	-
2.4.16	6.58	4.5045	CCI + MSC-4	5	34.2009	11.011	14.6813	35.8692
3.1.1	1.90	0	CCI + MSC-5	-	-	-	-	-
3.1.2	17.49	15.6823	CCI + MSC-6	13	19.1859	9.17584	56.0561	29.1959
3.1.3	60	60
3.2.1	12.23	10.5105
3.2.2	13.99	12.012
3.2.3	60	60
3.3.1	5.27	3.003
3.3.2	22.96	21.8552
3.3.3	24.96	22.1889
3.4.1	32.02	29.8632
3.4.2	11.61	9.50951
3.4.3	60	60
3.1.4	60	60
3.1.5	60	60
3.1.6	60	60
3.2.4	13.46	11.3447
3.2.5	60	60
3.2.6	60	60
3.3.4	2.64	1.5015
3.3.5	60	60
3.3.6	39.77	38.2049
3.4.4	21.89	19.5195
3.4.5	37.86	35.7024
3.4.6	60	60
3.1.7	60	58.3917
3.1.8	60	60
3.1.9	60	60
3.2.7	60	60
3.2.8	60	60
3.2.9	60	60
3.3.7	21.86	20.5205
3.3.8	60	59.8932
3.3.9	60	60
3.4.7	22.65	20.6874
3.4.8	60	60
3.4.9	60	60
3.1.10	25.71	23.023
3.1.12	42.87	40.5405
3.1.13	55.42	53.2199
3.2.10	37.80	35.2019
3.2.12	60	58.8922
3.2.13	60	60
3.3.10	31.99	30.5305
3.3.12	6.52	4.67134
3.3.13	3.83	2.002
3.4.10	4.93	2.66934
3.4.12	58.43	56.3897
3.4.13	60	60
3.1.14	60	60
3.1.15	60	60
3.1.16	13.86	12.012
3.2.14	19.11	17.017
3.2.15	8.12	6.17284
3.2.16	6.11	4.33767
3.3.14	10.74	9.34268
3.3.15	5.02	3.83717
3.3.16	8.96	7.67434
3.4.14	54.43	52.2189
3.4.15	13.21	11.3447
3.4.16	8.15	5.5055
4.1.1	43.62	41.041
4.1.2	6.18	4.004
4.1.3	60	60
4.2.1	2.65	0.5005
4.2.2	4.49	2.66934
4.2.3	60	60
4.3.1	5.55	4.004
4.3.2	6.17	4.83817
4.3.3	60	60
4.4.1	8.18	6.33967
4.4.2	8.99	7.00701
4.4.3	60	60
4.1.4	47.27	45.3787
4.1.5	13.80	11.5115
4.1.6	60	60
4.2.4	27.05	25.3587
4.2.5	45.36	43.3767
4.2.6	16.56	14.6813
4.3.4	33.08	31.6984
4.3.5	38.74	37.5375
4.3.6	50.30	48.048
4.4.4	7.71	5.5055
4.4.5	21.73	19.6864
4.4.6	60	60
4.1.7	27.90	25.3587
4.1.8	60	60
4.1.9	60	60
4.2.7	14.33	13.3467
4.2.8	60	60
4.2.9	60	60
4.3.7	51.77	50.3837
4.3.8	60	60
4.3.9	58.74	57.3907
4.4.7	22.80	20.8542
4.4.8	60	60
4.4.9	60	60.0601
4.1.10	60	60
4.1.12	26.18	24.024
4.1.13	30.40	28.3617
4.2.10	19.90	17.8512
4.2.12	11.83	9.67634
4.2.13	60	60
4.3.10	12.74	10.6773
4.3.12	32.93	31.031
4.3.13	60	59.3927
4.4.10	45.34	42.3757
4.4.12	6.24	4.17084
4.4.13	60	60
4.1.14	60	60
4.1.15	60	60
4.1.16	9.61	7.00701
4.2.14	11.49	8.84217
4.2.15	24.93	22.3557
4.2.16	3.02	0.667334
4.3.14	60	60
4.3.15	17.36	15.6823
4.3.16	9.21	8.17484
4.4.14	60	60
4.4.15	19.96	17.8512
4.4.16	11.93	9.84318
5.1.1	9.31	7.17384
5.1.2	6.37	3.83717
5.1.3	60	60
5.2.1	5.46	3.003
5.2.2	5.58	3.003
5.2.3	30.21	27.8612
5.3.1	3.33	1.33467
5.3.2	14.49	12.3457
5.3.3	60	60
5.4.1	7.86	6.50651
5.4.2	7.49	5.17184
5.4.3	30.27	28.6954
5.1.4	58.77	56.7234
5.1.5	54.52	52.7194
5.1.6	60	60
5.2.4	9.36	7.00701
5.2.5	60	60
5.2.6	60	60
5.3.4	31.02	31.3647
5.3.5	33.46	31.5315
5.3.6	60	60
5.4.4	50.55	47.7144
5.4.5	11.21	9.00901
5.4.6	60	60
5.1.7	18.15	16.6834
5.1.8	60	60
5.1.9	52.99	51.0511
5.2.7	4.87	2.66934
5.2.8	60	60
5.2.9	60	60
5.3.7	52.39	33.7004
5.3.8	19.27	17.017
5.3.9	60	60
5.4.7	41.43	40.04
5.4.8	60	60
5.4.9	57.74	56.7234
5.1.10	11.77	10.01
5.1.12	48.46	46.7134
5.1.13	60	60
5.2.10	39.24	36.8702
5.2.12	8.05	6.00601
5.2.13	37.23	34.7014
5.3.10	60	60
5.3.11	10.96	8.84217
5.3.13	12.02	10.3437
5.4.10	29.90	30.03
5.4.12	4.95	3.33667
5.4.13	60	60
5.1.14	60	60
5.1.15	60	60
5.1.16	8.27	6.27
5.2.14	60	60
5.2.15	11.24	9.17584
5.2.16	6.93	4.83817
5.3.14	8.96	6.00601
5.3.15	16.92	14.5145
5.3.16	3.24	1.33467
5.4.14	60	60
5.4.15	6.24	5.005
5.4.16	7.24	6.17284
6.1.1	6.43	4.5045
6.1.2	5.43	2.5025
6.1.3	60	60
6.2.1	9.21	6.67334
6.2.2	11.52	10.01
6.2.3	60	60
6.3.1	2.86	1.001
6.3.2	11.80	9.50951
6.3.3	60	60
6.4.1	7.02	4.67134
6.4.2	7.02	5.17184
6.4.3	17.30	14.6813
6.1.4	56.16	53.8872
6.1.5	36.18	34.2009
6.1.6	26.95	24.8582
6.2.4	27.62	26.3597
6.2.5	12.30	11.011
6.2.6	60	60
6.3.4	11.42	9.00901
6.3.5	16.40	14.6813
6.3.6	60	58.8922
6.4.4	10.80	9.17584
6.4.5	37.68	35.8692
6.4.6	60	60.0601
6.1.7	13.61	11.3447
6.1.8	60	60
6.1.9	60	60
6.2.7	9.02	7.00701
6.2.8	30.90	29.1959
6.2.9	60	60
6.3.7	11.52	9.34268
6.3.8	60	60
6.3.9	60	60
6.4.7	13.27	11.3447
6.4.8	30.77	28.5285
6.4.9	60	60
6.1.10	60	60
6.1.12	53.86	51.8852
6.1.13	21.36	19.1859
6.2.10	60	57.8912
6.2.12	4.33	2.83617
6.2.13	10.39	9.17584
6.3.10	5.71	3.33667
6.3.12	17.80	15.8492
6.3.13	58.30	56.0561
6.4.10	60	60
6.4.12	15.43	13.3467
6.4.13	31.15	29.1959
6.1.14	60	59.8932
6.1.15	60	59.5596
6.1.16	5.11	3.16984
6.2.14	5.02	3.67034
6.2.15	3.80	1.66833
6.2.16	11.52	10.3437
6.3.14	60	60
6.3.15	7.96	5.83917
6.3.16	6.62	4.67134
6.4.14	6.36	4.33767
6.4.15	60	60
6.4.16	9.02	7.17384
7.1.1		5.33867
7.1.2		9.17584
7.1.3		60
7.1.4		27.1939
7.1.5		60
7.1.6		27.8612
7.1.7		21.3547
7.1.8		60
7.1.9		60
7.1.10		23.1899
7.1.12		48.2149
7.1.13		15.5155
7.1.14		60
7.1.15		60
7.1.16		53.2199

## Sheet: Probe Trial
		Distance to zone 2	Distance to zone 2	Distance to zone 2	Distance to zone 2	Distance to zone 2	Distance to zone 2	Latency to platform	Latency to platform	Latency to platform	Latency to platform	Latency to platform	Latency to platform	In quadrants	In quadrants	In quadrants	In quadrants	In quadrants	In quadrants	In quadrants	In quadrants	Distance moved	Velocity	Heading to Platform	Turn angle	Angular velocity	Meander
		northwest / center-point	northwest / center-point	Platform / center-point	Platform / center-point	Platform Zone / center-point	Platform Zone / center-point	northwest / center-point	northwest / center-point	Platform / center60point	Platform / center60point	Platform Zone / center60point	Platform Zone / center60point	northwest / center-point	northwest / center-point	Northeast / center-point	Northeast / center-point	Southwest / center-point	Southwest / center-point	Southeast / center-point	Southeast / center-point	center-point	center-point	Platform (Center) / center-point	center-point / relative	center-point / relative	center-point / relative
		Mean	Total	Mean	Total	Mean	Total	Latency to First	Latency to Last	Latency to First	Latency to Last	Latency to First	Latency to Last	Frequency	Cumulative Duration	Frequency	Cumulative Duration	Frequency	Cumulative Duration	Frequency	Cumulative Duration	Total	Mean	Mean	Mean	Mean	Mean
		cm	cm	cm	cm	cm	cm	s	s	s	s	s	s		s		s		s		s	cm	cm/s	deg	deg	deg/s	deg/cm
	7.1.1	22.0231	7950.35	43.6707	15765.1	35.1165	12677	3.16984	51.2179	5.33867	10.6773	4.83817	21.5215	4	22.8562	3	9.34268	5	19.6864	3	8.34168	1360.05	22.6448	-109.011	-2.56623	-15.382	-2.37046
	7.1.2	32.2907	11657	52.0264	18781.5	43.4926	15700.8	6.50651	29.6964	9.17584	9.17584	7.84117	9.67634	3	11.8452	3	7.00701	3	36.036	2	5.33867	910.923	15.1669	79.8895	4.29267	25.7302	6.85406
	7.1.3	30.705	11084.5	57.4527	20740.4	48.4159	17478.1	20.02	53.7204	60	60	56.7234	56.7234	4	19.019	3	6.84017	4	22.8562	3	11.5115	1226.71	20.4247	79.3182	-4.14507	-24.8456	-7.974
	7.1.4	20.7442	7488.65	42.7162	15420.5	34.1615	12332.3	1.33467	53.5536	27.1939	48.7154	1.83517	54.7214	6	24.6914	3	10.1768	7	16.8502	3	8.50851	1419.42	23.6334	97.833	-0.647232	-3.8795	-0.353115
	7.1.5	27.1158	9788.79	48.7712	17606.4	39.9795	14432.6	9.50951	54.3877	60	60	14.1808	31.3647	5	16.5165	4	15.1818	5	20.1869	3	8.34168	1202.43	20.0204	-83.1199	2.28821	13.7155	2.41074
	7.1.6	45.2672	16341.4	71.3334	25751.4	62.5142	22567.6	2.16884	58.8922	27.8612	27.8612	27.5275	28.028	3	7.50751	3	8.17484	3	16.016	3	28.5285	922.807	15.3647	-82.6983	1.95967	11.7462	-0.482786
	7.1.7	20.8687	7533.6	41.5087	14984.7	33.2054	11987.2	4.83817	58.2249	21.3547	40.8742	5.5055	58.8922	8	25.5255	5	10.1768	8	17.3507	4	7.17384	1782.72	29.6822	-91.5808	6.6669	39.9614	3.59472
	7.1.8	39.1757	14142.4	66.3727	23960.5	57.3387	20699.3	4.83817	54.2209	60	60	60	60	4	12.3457	2	11.011	5	20.6874	3	16.1828	1025.99	17.0827	84.561	-2.65914	-15.9389	-1.90226
	7.1.9	46.3592	16735.7	67.9142	24517	59.2925	21404.6	11.5115	52.2189	60	60	57.7244	57.7244	2	7.84117	1	5.33867	7	28.6954	5	18.3517	1269.28	21.1336	-98.4962	2.92722	17.5457	3.66963
	7.1.10	33.0806	11942.1	54.4323	19650.1	45.9104	16573.7	18.6854	57.3907	23.1899	58.3917	22.6894	58.5586	5	14.1808	3	9.84318	5	28.028	2	8.17484	1390.41	23.1502	-83.6996	1.30677	7.83279	-0.128107
	7.1.12	26.7372	9652.12	48.6976	17579.8	39.9212	14411.5	2.33567	54.3877	48.2149	48.2149	47.8812	48.8822	5	13.8472	3	11.5115	6	29.8632	3	5.00501	1519.31	25.2966	-108.285	-3.51959	-21.0964	-4.57414
	7.1.13	25.0847	9055.58	49.2464	17778	40.422	14592.4	1.66833	56.3897	15.5155	15.5155	7.17384	48.7154	7	23.6904	4	10.5105	8	18.5185	4	7.50751	1616.92	26.9217	173.213	3.69155	22.1272	4.70727
	7.1.14	48.8157	17622.5	72.4357	26149.3	63.5731	22949.9	14.014	43.2099	60	60	60	60	2	6.33967	3	10.5105	5	20.8542	6	22.5225	1347.31	22.4327	95.833	-0.552044	-3.30894	0.566938
	7.1.15	34.3741	12409	58.625	21163.6	49.7314	17953	2.83617	59.7264	60	60	4.004	24.6914	4	11.1778	3	17.8512	3	17.1839	2	14.014	1007.43	16.7737	44.3527	0.254034	1.52268	1.49286
	7.1.16	24.7981	8952.1	44.7605	16158.5	36.2685	13092.9	9.00901	56.8902	53.2199	53.2199	50.05	53.5536	4	17.017	1	2.16884	6	31.6984	2	9.34268	1006.11	16.7517	-111.193	-2.43555	-14.5987	-1.27459
3	Sham-1	30.705	11084.5	57.4527	20740.4	48.4159	17478.1	20.02	53.7204	60	60	56.7234	56.7234	4	19.019	3	6.84017	4	22.8562	3	11.5115	1226.71	20.4247	79.3182	-4.14507	-24.8456	-7.974
4	Sham-2	20.7442	7488.65	42.7162	15420.5	34.1615	12332.3	1.33467	53.5536	27.1939	48.7154	1.83517	54.7214	6	24.6914	3	10.1768	7	16.8502	3	8.50851	1419.42	23.6334	97.833	-0.647232	-3.8795	-0.353115
15	Sham-3	34.3741	12409	58.625	21163.6	49.7314	17953	2.83617	59.7264	60	60	4.004	24.6914	4	11.1778	3	17.8512	3	17.1839	2	14.014	1007.43	16.7737	44.3527	0.254034	1.52268	1.49286
16	Sham-4	24.7981	8952.1	44.7605	16158.5	36.2685	13092.9	9.00901	56.8902	53.2199	53.2199	50.05	53.5536	4	17.017	1	2.16884	6	31.6984	2	9.34268	1006.11	16.7517	-111.193	-2.43555	-14.5987	-1.27459
1	Sham-5	22.0231	7950.35	43.6707	15765.1	35.1165	12677	3.16984	51.2179	5.33867	10.6773	4.83817	21.5215	4	22.8562	3	9.34268	5	19.6864	3	8.34168	1360.05	22.6448	-109.011	-2.56623	-15.382	-2.37046
2	Sham-6	32.2907	11657	52.0264	18781.5	43.4926	15700.8	6.50651	29.6964	9.17584	9.17584	7.84117	9.67634	3	11.8452	3	7.00701	3	36.036	2	5.33867	910.923	15.1669	79.8895	4.29267	25.7302	6.85406
9	CCI-1	46.3592	16735.7	67.9142	24517	59.2925	21404.6	11.5115	52.2189	60	60	57.7244	57.7244	2	7.84117	1	5.33867	7	28.6954	5	18.3517	1269.28	21.1336	-98.4962	2.92722	17.5457	3.66963
8	CCI-2	39.1757	14142.4	66.3727	23960.5	57.3387	20699.3	4.83817	54.2209	60	60	60	60	4	12.3457	2	11.011	5	20.6874	3	16.1828	1025.99	17.0827	84.561	-2.65914	-15.9389	-1.90226
12	CCI-3	26.7372	9652.12	48.6976	17579.8	39.9212	14411.5	2.33567	54.3877	48.2149	48.2149	47.8812	48.8822	5	13.8472	3	11.5115	6	29.8632	3	5.00501	1519.31	25.2966	-108.285	-3.51959	-21.0964	-4.57414
6	CCI-4	45.2672	16341.4	71.3334	25751.4	62.5142	22567.6	2.16884	58.8922	27.8612	27.8612	27.5275	28.028	3	7.50751	3	8.17484	3	16.016	3	28.5285	922.807	15.3647	-82.6983	1.95967	11.7462	-0.482786
10	CCI-5	33.0806	11942.1	54.4323	19650.1	45.9104	16573.7	18.6854	57.3907	23.1899	58.3917	22.6894	58.5586	5	14.1808	3	9.84318	5	28.028	2	8.17484	1390.41	23.1502	-83.6996	1.30677	7.83279	-0.128107
14	CCI-6	48.8157	17622.5	72.4357	26149.3	63.5731	22949.9	14.014	43.2099	60	60	60	60	2	6.33967	3	10.5105	5	20.8542	6	22.5225	1347.31	22.4327	95.833	-0.552044	-3.30894	0.566938
-	CCI + MSC-1
7	CCI + MSC-2	20.8687	7533.6	41.5087	14984.7	33.2054	11987.2	4.83817	58.2249	21.3547	40.8742	5.5055	58.8922	8	25.5255	5	10.1768	8	17.3507	4	7.17384	1782.72	29.6822	-91.5808	6.6669	39.9614	3.59472
-	CCI + MSC-3
5	CCI + MSC-4	27.1158	9788.79	48.7712	17606.4	39.9795	14432.6	9.50951	54.3877	60	60	14.1808	31.3647	5	16.5165	4	15.1818	5	20.1869	3	8.34168	1202.43	20.0204	-83.1199	2.28821	13.7155	2.41074
-	CCI + MSC-5
13	CCI + MSC-6	25.0847	9055.58	49.2464	17778	40.422	14592.4	1.66833	56.3897	15.5155	15.5155	7.17384	48.7154	7	23.6904	4	10.5105	8	18.5185	4	7.50751	1616.92	26.9217	173.213	3.69155	22.1272	4.70727
		Avg	Avg	Avg	Avg	Avg	Avg	Avg	Avg	Avg	Avg	Avg	Avg	Avg	Avg	Avg	Avg	Avg	Avg	Avg	Avg	Avg	Avg	Avg	Avg	Avg	Avg
	Sham	27.4892	9923.6	49.8753	18004.9	41.1977	14872.3	7.14603	50.8008	35.8214	40.2981	20.882	36.8146	4.16667	17.7678	2.66667	8.89778	4.66667	24.0519	2.5	9.50951	1155.11	19.2325	13.5316	-0.874563	-5.24215	-0.604208
	CCI	39.9059	14406	63.531	22934.7	54.7584	19767.8	8.9256	53.3867	46.5443	52.4113	45.9704	52.1989	3.5	10.3437	2.5	9.39828	5.16667	24.024	3.66667	16.4609	1245.85	20.7434	-32.1309	-0.089519	-0.536592	-0.475121
	CCI + MSC	24.3564	8792.66	46.5088	16789.7	37.869	13670.7	5.33867	56.3341	32.2901	38.7966	8.95338	46.3241	6.66667	21.9108	4.33333	11.9564	7	18.6854	3.66667	7.67434	1534.02	25.5414	-0.4959	4.21555	25.268	3.57091
		Stdev	Stdev	Stdev	Stdev	Stdev	Stdev	Stdev	Stdev	Stdev	Stdev	Stdev	Stdev	Stdev	Stdev	Stdev	Stdev	Stdev	Stdev	Stdev	Stdev	Stdev	Stdev	Stdev	Stdev	Stdev	Stdev
		5.71687	2063.79	7.1346	2575.6	6.94232	2506.17	6.89602	10.7556	25.241	23.9171	25.3397	20.5647	0.983192	5.5581	0.816497	5.19779	1.63299	8.02008	0.547723	2.96944	210.059	3.49749	97.3251	2.96717	17.7852	4.85735
		8.60588	3106.73	9.69819	3501.06	9.62805	3475.74	6.8355	5.53121	16.9732	12.8752	16.8381	12.5533	1.3784	3.50271	0.83666	2.30125	1.32916	5.60819	1.50555	8.78543	227.691	3.79108	95.3016	2.60122	15.5917	2.72852
		3.18659	1150.36	4.3367	1565.53	4.04482	1460.17	3.94448	1.9192	24.1745	22.3149	4.60329	13.9187	1.52753	4.76086	0.57735	2.79829	1.73205	1.42544	0.57735	0.601529	298.895	4.97659	150.496	2.23588	13.4019	1.14845
		ttest (cci vs sham)	ttest (cci vs sham)	ttest (cci vs sham)	ttest (cci vs sham)	ttest (cci vs sham)	ttest (cci vs sham)	ttest (cci vs sham)	ttest (cci vs sham)	ttest (cci vs sham)	ttest (cci vs sham)	ttest (cci vs sham)	ttest (cci vs sham)	ttest (cci vs sham)	ttest (cci vs sham)	ttest (cci vs sham)	ttest (cci vs sham)	ttest (cci vs sham)	ttest (cci vs sham)	ttest (cci vs sham)	ttest (cci vs sham)	ttest (cci vs sham)	ttest (cci vs sham)	ttest (cci vs sham)	ttest (cci vs sham)	ttest (cci vs sham)	ttest (cci vs sham)
		0.0319762	0.0319756	0.0537575	0.0537572	0.0520685	0.0520677	0.650502	0.379256	0.399495	0.386241	0.111759	0.227243	0.285591	0.0209503	0.771112	0.784481	0.656035	0.995792	0.157979	0.168645	0.538575	0.538579	0.28803	0.713527	0.713526	0.963815
		ttest (cci vs treated)	ttest (cci vs treated)	ttest (cci vs treated)	ttest (cci vs treated)	ttest (cci vs treated)	ttest (cci vs treated)	ttest (cci vs treated)	ttest (cci vs treated)	ttest (cci vs treated)	ttest (cci vs treated)	ttest (cci vs treated)	ttest (cci vs treated)	ttest (cci vs treated)	ttest (cci vs treated)	ttest (cci vs treated)	ttest (cci vs treated)	ttest (cci vs treated)	ttest (cci vs treated)	ttest (cci vs treated)	ttest (cci vs treated)	ttest (cci vs treated)	ttest (cci vs treated)	ttest (cci vs treated)	ttest (cci vs treated)	ttest (cci vs treated)	ttest (cci vs treated)
		0.00825705	0.00825762	0.000850821	0.000850545	0.000399803	0.000399819	0.798816	0.49488	0.561394	0.687353	0.0959449	0.557658	0.0532707	0.0317983	0.129612	0.494952	0.0152681	0.851298	0.741801	0.0448267	0.113568	0.113568	0.702356	0.217266	0.217266	0.0309
	SEM
	Sham	1.06929
	CCI	1.31194
	CCI + MSC 14d	1.26226

## Sheet: Distance
				Independent Variable	Independent Variable	Distance moved	Velocity						Independent Variable	Independent Variable	Distance moved	Velocity						Independent Variable	Independent Variable	Distance moved	Velocity						Independent Variable	Independent Variable	Distance moved	Velocity						Independent Variable	Independent Variable	Distance moved	Velocity						Independent Variable
				Independent Variable	Independent Variable	center-point	center-point						Independent Variable	Independent Variable	center-point	center-point						Independent Variable	Independent Variable	center-point	center-point						Independent Variable	Independent Variable	center-point	center-point						Independent Variable	Independent Variable	center-point	center-point						Independent Variable
Distance
					Time	Total (cm)	Mean (cm/s)							Time	Total (cm)	Mean (cm/s)							Time	Total (cm)	Mean (cm/s)							Time	Total (cm)	Mean (cm/s)							Time	Total (cm)	Mean (cm/s)
		Result 1	Trial 2	1.1.2	60	986.71	16.4287				Result 1	Trial 63	2.1.1	2.74	16.3491	2.96959				Result 1	Trial 123	3.1.1	1.90	5.24299	1.01376				Result 1	Trial 183	4.1.1	43.62	918.647	19.9506				Result 1	Trial 244	5.1.1	9.31	169.769	13.9397				Result 1	Trial 304	6.1.1
		Result 1	Trial 3	1.1.3	60	1391.16	24.7437				Result 1	Trial 64	2.1.2	60	1041.46	17.486				Result 1	Trial 124	3.1.2	17.49	254.093	12.2825				Result 1	Trial 184	4.1.2	6.18	92.2376	10.2384				Result 1	Trial 245	5.1.2	6.37	112.459	12.7185				Result 1	Trial 305	6.1.2
		Result 1	Trial 13	1.1.4	60	1276.16	22.2363				Result 1	Trial 65	2.1.3	60	1632.67	27.881				Result 1	Trial 125	3.1.3	60	1371.64	22.8379				Result 1	Trial 185	4.1.3	60	1533.71	25.9691				Result 1	Trial 246	5.1.3	60	1298.82	21.6254				Result 1	Trial 306	6.1.3
		Result 1	Trial 14	1.1.5	60	561.114	9.74875				Result 1	Trial 75	2.1.4	60	1587.89	26.8865				Result 1	Trial 135	3.1.4	60	1142.04	19.3921				Result 1	Trial 195	4.1.4	47.27	1253	24.8691				Result 1	Trial 256	5.1.4	58.77	1394.7	23.2217				Result 1	Trial 316	6.1.4
		Result 1	Trial 15	1.1.6	60	1265.72	22.6469				Result 1	Trial 76	2.1.5	2.83	23.7406	4.06575				Result 1	Trial 136	3.1.5	60	904.078	15.137				Result 1	Trial 196	4.1.5	13.80	227.363	13.7658				Result 1	Trial 257	5.1.5	54.52	1046.13	18.1229				Result 1	Trial 317	6.1.5
		Result 1	Trial 25	1.1.7	60	1445.51	25.4087				Result 1	Trial 77	2.1.6	60	1046.47	18.0765				Result 1	Trial 137	3.1.6	60	937.48	16.576				Result 1	Trial 197	4.1.6	60	867.189	14.4387				Result 1	Trial 258	5.1.6	60	622.293	10.5967				Result 1	Trial 318	6.1.6
		Result 1	Trial 26	1.1.8	60	1129.95	19.6887				Result 1	Trial 87	2.1.7	60	1909.31	32.8861				Result 1	Trial 147	3.1.7	60	1782.23	31.1449				Result 1	Trial 207	4.1.7	27.90	563.1	15.772				Result 1	Trial 268	5.1.7	18.15	582.722	26.868				Result 1	Trial 328	6.1.7
		Result 1	Trial 27	1.1.9	60	1566.99	27.0678				Result 1	Trial 88	2.1.8	60	1130.31	18.8196				Result 1	Trial 148	3.1.8	60	1622.47	27.0141				Result 1	Trial 209	4.1.8	60	1108.36	19.1456				Result 1	Trial 269	5.1.8	60	1000.74	16.6623				Result 1	Trial 329	6.1.8
		Result 1	Trial 38	1.1.10	60	1508.86	25.8403				Result 1	Trial 89	2.1.9	60	1356.45	24.343				Result 1	Trial 149	3.1.9	60	1420.44	24.2568				Result 1	Trial 210	4.1.9	60	1340.87	22.3255				Result 1	Trial 270	5.1.9	52.99	1108.82	19.7806				Result 1	Trial 330	6.1.9
		Result 1	Trial 39	1.1.11	had siezure	709.093	39.7225				Result 1	Trial 99	2.1.10	60	1619.11	27.6494				Result 1	Trial 159	3.1.10	25.71	662.997	23.6548				Result 1	Trial 220	4.1.10	60	1451.94	25.2992				Result 1	Trial 280	5.1.10	11.77	267.841	17.8382				Result 1	Trial 340	6.1.10
		Result 1	Trial 40	1.1.12	60	1197.51	21.0496				Result 1	Trial 100	2.1.12	60	1115.72	19.9631				Result 1	Trial 160	3.1.12	42.87	947.727	20.8083				Result 1	Trial 221	4.1.12	26.18	654.454	22.5448				Result 1	Trial 281	5.1.12	48.46	1324.87	25.6171				Result 1	Trial 341	6.1.12
		Result 1	Trial 47	1.1.13	60	1001.23	16.6704				Result 1	Trial 101	2.1.13	60	965.871	16.0818				Result 1	Trial 161	3.1.13	55.42	1381.82	23.7325				Result 1	Trial 222	4.1.13	30.40	1015.08	30.4219				Result 1	Trial 282	5.1.13	60	1875.49	31.4014				Result 1	Trial 342	6.1.13
		Result 1	Trial 48	1.1.14	60	1451.15	25.8107				Result 1	Trial 111	2.1.14	60	1643.46	28.1455				Result 1	Trial 171	3.1.14	60	1150.21	19.1511				Result 1	Trial 232	4.1.14	60	1192.97	20.1426				Result 1	Trial 292	5.1.14	60	1006.39	16.7563				Result 1	Trial 352	6.1.14
		Result 1	Trial 55	1.1.15	60	1085.44	19.4213				Result 1	Trial 112	2.1.15	60	915.844	15.2488				Result 1	Trial 172	3.1.15	60	995.519	17.3969				Result 1	Trial 233	4.1.15	60	895.232	15.829				Result 1	Trial 293	5.1.15	60	908.801	16.8128				Result 1	Trial 353	6.1.15
		Result 1	Trial 56	1.1.16	60	1533.5	27.2754				Result 1	Trial 113	2.1.16	25.80	574.077	20.0059				Result 1	Trial 173	3.1.16	13.86	200.75	11.797				Result 1	Trial 234	4.1.16	9.61	140.813	11.7227				Result 1	Trial 294	5.1.16	8.27	8.11288	1.56867				Result 1	Trial 354	6.1.16
		Result 1	Trial 4	1.2.1	3.27	21.9794	4.11701				Result 1	Trial 66	2.2.1	7.30	100.64	10.0539				Result 1	Trial 126	3.2.1	12.23	285.774	18.4186				Result 1	Trial 186	4.2.1	2.65	21.9323	3.98371				Result 1	Trial 247	5.2.1	5.46	95.8019	11.9633				Result 1	Trial 307	6.2.1
		Result 1	Trial 5	1.2.2	60	686.056	11.5188				Result 1	Trial 67	2.2.2	60	1167.89	19.831				Result 1	Trial 127	3.2.2	13.99	188.487	11.0764				Result 1	Trial 187	4.2.2	4.49	34.7848	4.53261				Result 1	Trial 248	5.2.2	5.58	96.0294	11.9917				Result 1	Trial 308	6.2.2
		Result 1	Trial 6	1.2.3	12.21	155.944	10.2717				Result 1	Trial 68	2.2.3	60	1335.91	23.2775				Result 1	Trial 128	3.2.3	60	1186.16	20.6682				Result 1	Trial 188	4.2.3	60	1350.96	24.0286				Result 1	Trial 249	5.2.3	30.21	576.504	16.8564				Result 1	Trial 309	6.2.3
		Result 1	Trial 16	1.2.4	60	1221.55	20.8604				Result 1	Trial 78	2.2.4	38.77	739.152	17.7931				Result 1	Trial 138	3.2.4	13.46	242.331	14.8218				Result 1	Trial 198	4.2.4	27.05	656.646	21.626				Result 1	Trial 259	5.2.4	9.36	162.878	13.5596				Result 1	Trial 319	6.2.4
		Result 1	Trial 17	1.2.5	6.30	54.3698	6.51785				Result 1	Trial 79	2.2.5	60	1209.93	20.1454				Result 1	Trial 139	3.2.5	60	937.671	15.6122				Result 1	Trial 199	4.2.5	45.36	949.07	19.6163				Result 1	Trial 260	5.2.5	60	1246.47	20.7538				Result 1	Trial 320	6.2.5
		Result 1	Trial 18	1.2.6	2.39	16.5611	3.1021				Result 1	Trial 80	2.2.6	60	940.43	15.6582				Result 1	Trial 140	3.2.6	60	532.524	8.86653				Result 1	Trial 200	4.2.6	16.56	103.607	5.26289				Result 1	Trial 261	5.2.6	60	846.97	15.1544				Result 1	Trial 321	6.2.6
		Result 1	Trial 28	1.2.7	60	1807	31.304				Result 1	Trial 90	2.2.7	60	1828.57	30.4458				Result 1	Trial 150	3.2.7	60	1467.13	26.0177				Result 1	Trial 211	4.2.7	14.33	405.532	22.0978				Result 1	Trial 271	5.2.7	4.87	73.8001	9.61648				Result 1	Trial 331	6.2.7
		Result 1	Trial 29	1.2.8	60	1132.25	18.852				Result 1	Trial 91	2.2.8	60	976.117	17.7298				Result 1	Trial 151	3.2.8	60	1401.6	23.3366				Result 1	Trial 212	4.2.8	60	845.867	14.0837				Result 1	Trial 272	5.2.8	60	719.647	11.9821				Result 1	Trial 332	6.2.8
		Result 1	Trial 30	1.2.9	60	1751.12	29.9037				Result 1	Trial 92	2.2.9	60	1219.98	21.1958				Result 1	Trial 152	3.2.9	60	1328.08	22.1125				Result 1	Trial 213	4.2.9	60	1288.59	22.5184				Result 1	Trial 273	5.2.9	60	1263.19	21.0321				Result 1	Trial 333	6.2.9
		Result 1	Trial 41	1.2.10	60	1417.68	24.2787				Result 1	Trial 102	2.2.10	60	1408.72	23.9882				Result 1	Trial 162	3.2.10	37.80	943.247	21.9141				Result 1	Trial 223	4.2.10	19.90	455.191	19.9154				Result 1	Trial 283	5.2.10	39.24	928.854	22.1815				Result 1	Trial 343	6.2.10
		Result 1	Trial 42	1.2.12	5.71	58.0777	6.96236				Result 1	Trial 103	2.2.12	60	1094.2	19.2336				Result 1	Trial 163	3.2.12	60	1523.3	25.3629				Result 1	Trial 224	4.2.12	11.83	269.79	18.3764				Result 1	Trial 284	5.2.12	8.05	215.592	19.5797				Result 1	Trial 344	6.2.12
		Result 1	Trial 49	1.2.13	60	1241.3	20.6677				Result 1	Trial 104	2.2.13	60	1080.27	18.5535				Result 1	Trial 164	3.2.13	60	1279.97	21.858				Result 1	Trial 225	4.2.13	60	1708.01	29.4189				Result 1	Trial 285	5.2.13	37.23	956.48	24.0888				Result 1	Trial 345	6.2.13
		Result 1	Trial 50	1.2.14	60	1320.58	21.9876				Result 1	Trial 114	2.2.14	60	1543.18	26.8891				Result 1	Trial 174	3.2.14	19.11	212.193	9.63547				Result 1	Trial 235	4.2.14	11.49	284.193	20.5235				Result 1	Trial 295	5.2.14	60	1241.62	21.0829				Result 1	Trial 355	6.2.14
		Result 1	Trial 57	1.2.15	52.63	1062.05	18.1884				Result 1	Trial 115	2.2.15	60	1157.38	20.6469				Result 1	Trial 175	3.2.15	8.12	142.651	12.7619				Result 1	Trial 236	4.2.15	24.93	303.837	11.1049				Result 1	Trial 296	5.2.15	11.24	197.207	13.9065				Result 1	Trial 356	6.2.15
		Result 1	Trial 58	1.2.16	4.49	31.3235	4.47031				Result 1	Trial 116	2.2.16	6.46	102.637	10.607				Result 1	Trial 176	3.2.16	6.11	106.252	11.3727				Result 1	Trial 237	4.2.16	3.02	29.3269	5.17016				Result 1	Trial 297	5.2.16	6.93	98.9602	10.0537				Result 1	Trial 357	6.2.16
		Result 1	Trial 7	1.3.1	15.65	299.634	15.7544				Result 1	Trial 69	2.3.1	10.70	240.622	17.806				Result 1	Trial 129	3.3.1	5.27	73.1668	9.1367				Result 1	Trial 189	4.3.1	5.55	80.8506	8.97442				Result 1	Trial 250	5.3.1	3.33	52.584	6.85192				Result 1	Trial 310	6.3.1
		Result 1	Trial 8	1.3.2	60	601.808	10.3359				Result 1	Trial 70	2.3.2	48.80	924.005	17.8661				Result 1	Trial 130	3.3.2	22.96	370.008	13.7753				Result 1	Trial 190	4.3.2	6.17	73.2087	7.43751				Result 1	Trial 251	5.3.2	14.49	277.823	16.0122				Result 1	Trial 311	6.3.2
		Result 1	Trial 9	1.3.3	60	1471.59	25.9432				Result 1	Trial 71	2.3.3	7.14	103.264	11.0529				Result 1	Trial 131	3.3.3	24.96	522.411	19.2106				Result 1	Trial 191	4.3.3	60	1611.34	27.5953				Result 1	Trial 252	5.3.3	60	1394.28	23.5417				Result 1	Trial 312	6.3.3
		Result 1	Trial 19	1.3.4	24.77	423.803	14.769				Result 1	Trial 81	2.3.4	60	1455.81	25.5897				Result 1	Trial 141	3.3.4	2.64	59.0873	9.08126				Result 1	Trial 201	4.3.4	33.08	841.467	22.9262				Result 1	Trial 262	5.3.4	31.02	769.603	21.1605				Result 1	Trial 322	6.3.4
		Result 1	Trial 20	1.3.5	60	1159.39	19.3039				Result 1	Trial 82	2.3.5	60	1087.36	18.1046				Result 1	Trial 142	3.3.5	60	1308.79	21.7913				Result 1	Trial 202	4.3.5	38.74	805.117	18.925				Result 1	Trial 263	5.3.5	33.46	601.465	16.462				Result 1	Trial 323	6.3.5
		Result 1	Trial 21	1.3.5	60	919.763	15.4861				Result 1	Trial 83	2.3.6	60	1026.37	17.0891				Result 1	Trial 143	3.3.6	39.77	281.339	6.511				Result 1	Trial 203	4.3.6	50.30	831.903	15.6806				Result 1	Trial 264	5.3.6	60	920.287	15.3228				Result 1	Trial 324	6.3.6
		Result 1	Trial 31	1.3.7	60	1714.44	28.5455				Result 1	Trial 93	2.3.7	60	1641.31	27.9489				Result 1	Trial 153	3.3.7	21.86	498.287	19.5211				Result 1	Trial 214	4.3.7	51.77	1465.99	26.4674				Result 1	Trial 274	5.3.7	52.39	856.153	22.1197				Result 1	Trial 334	6.3.7
		Result 1	Trial 32	1.3.8	60	980.042	16.5943				Result 1	Trial 94	2.3.8	60	845.58	15.6432				Result 1	Trial 154	3.3.8	60	1250.97	21.0627				Result 1	Trial 215	4.3.8	60	777.021	12.9374				Result 1	Trial 275	5.3.8	19.27	114.146	5.18325				Result 1	Trial 335	6.3.8
		Result 1	Trial 33	1.3.9	60	1510.13	26.1611				Result 1	Trial 95	2.3.9	60	1529.26	25.8209				Result 1	Trial 155	3.3.9	60	1402.32	23.5449				Result 1	Trial 216	4.3.9	58.74	1396.04	23.2441				Result 1	Trial 276	5.3.9	60	1301.34	21.6674				Result 1	Trial 336	6.3.9
		Result 1	Trial 43	1.3.10	22.24	428.229	15.9429				Result 1	Trial 105	2.3.10	60	1608.22	26.7769				Result 1	Trial 165	3.3.10	31.99	803.769	22.6187				Result 1	Trial 226	4.3.10	12.74	310.221	19.7815				Result 1	Trial 286	5.3.10	60	1532.93	25.7378				Result 1	Trial 346	6.3.10
		Result 1	Trial 44	1.3.12	60	1087.86	19.2349				Result 1	Trial 106	2.3.12	57.33	723.684	12.0829				Result 1	Trial 166	3.3.12	6.52	92.9304	9.60387				Result 1	Trial 227	4.3.12	32.93	781.246	21.6796				Result 1	Trial 287	5.3.11	10.96	303.716	21.9334				Result 1	Trial 347	6.3.12
		Result 1	Trial 51	1.3.13	50.05	954.217	17.7627				Result 1	Trial 107	2.3.13	55.60	871.621	14.5125				Result 1	Trial 167	3.3.13	3.83	73.9286	10.5507				Result 1	Trial 228	4.3.13	60	1964.01	34.1226				Result 1	Trial 288	5.3.13	12.02	262.112	14.6832				Result 1	Trial 348	6.3.13
		Result 1	Trial 52	1.3.14	60	1558.79	25.9538				Result 1	Trial 117	2.3.14	60	1286.92	22.0394				Result 1	Trial 177	3.3.14	10.74	242.554	16.9055				Result 1	Trial 238	4.3.14	60	1469.35	24.4647				Result 1	Trial 298	5.3.14	8.96	109.671	9.9601				Result 1	Trial 358	6.3.14
		Result 1	Trial 59	1.3.15	60	1328.11	23.4137				Result 1	Trial 118	2.3.15	38.95	572.124	13.8279				Result 1	Trial 178	3.3.15	5.02	79.2718	4.4407				Result 1	Trial 239	4.3.15	17.36	297.879	14.3991				Result 1	Trial 299	5.3.15	16.92	318.192	16.3012				Result 1	Trial 359	6.3.15
		Result 1	Trial 60	1.3.16	60	1309.9	22.1794				Result 1	Trial 119	2.3.16	17.90	364.954	17.5003				Result 1	Trial 179	3.3.16	8.96	111.229	8.77242				Result 1	Trial 240	4.3.16	9.21	99.0721	7.51694				Result 1	Trial 300	5.3.16	3.24	42.887	6.76486				Result 1	Trial 360	6.3.16
		Result 1	Trial 10	1.4.1	24.02	543.254	20.6093				Result 1	Trial 72	2.4.1	5.27	88.3507	9.99196				Result 1	Trial 132	3.4.1	32.02	717.974	20.5911				Result 1	Trial 192	4.4.1	8.18	154.106	13.584				Result 1	Trial 253	5.4.1	7.86	136.464	10.6229				Result 1	Trial 313	6.4.1
		Result 1	Trial 11	1.4.2	60	760.472	12.8041				Result 1	Trial 73	2.4.2	25.83	466.262	15.6132				Result 1	Trial 133	3.4.2	11.61	176.11	12.1334				Result 1	Trial 193	4.4.2	8.99	159.098	13.2449				Result 1	Trial 254	5.4.2	7.49	117.068	11.5034				Result 1	Trial 314	6.4.2
		Result 1	Trial 12	1.4.3	60	1474.68	25.183				Result 1	Trial 74	2.4.3	30.98	777.604	22.3012				Result 1	Trial 134	3.4.3	60	1762.68	29.4304				Result 1	Trial 194	4.4.3	60	1499.09	26.3506				Result 1	Trial 255	5.4.3	30.27	714.368	21.1976				Result 1	Trial 315	6.4.3
		Result 1	Trial 22	1.4.4	60	1628.16	27.1088				Result 1	Trial 84	2.4.4	60	1564.31	26.0458				Result 1	Trial 144	3.4.4	21.89	524.136	21.3719				Result 1	Trial 204	4.4.4	7.71	165.741	15.769				Result 1	Trial 265	5.4.4	50.55	1073.85	20.3692				Result 1	Trial 325	6.4.4
		Result 1	Trial 23	1.4.5	60	1119.34	19.2796				Result 1	Trial 85	2.4.5	26.96	448.342	14.6052				Result 1	Trial 145	3.4.5	37.86	687.552	16.8901				Result 1	Trial 205	4.4.5	21.73	365.114	14.7871				Result 1	Trial 266	5.4.5	11.21	174.657	12.463				Result 1	Trial 326	6.4.5
		Result 1	Trial 24	1.4.6	60	920.765	15.3307				Result 1	Trial 86	2.4.6	60	1136.53	18.9233				Result 1	Trial 146	3.4.6	60	1077.5	18.2445				Result 1	Trial 206	4.4.6	60	1025.38	17.6613				Result 1	Trial 267	5.4.6	60	811.762	13.5158				Result 1	Trial 327	6.4.6
		Result 1	Trial 34	1.4.7	53.27	1593.14	28.1691				Result 1	Trial 96	2.4.7	48.12	1351.6	26.1339				Result 1	Trial 156	3.4.7	22.65	493.096	15.4744				Result 1	Trial 217	4.4.7	22.80	585.314	15.2538				Result 1	Trial 277	5.4.7	41.43	1122.77	22.5835				Result 1	Trial 337	6.4.7
		Result 1	Trial 35	1.4.8	60	955.921	16.8523				Result 1	Trial 97	2.4.8	60	1110.61	18.4917				Result 1	Trial 157	3.4.8	60	1117.31	18.655				Result 1	Trial 218	4.4.8	60	667.143	11.1389				Result 1	Trial 278	5.4.8	60	880.642	14.6627				Result 1	Trial 338	6.4.8
		Result 1	Trial 36	1.4.9	60	154.855	9.10002				Result 1	Trial 98	2.4.9	60	1394.32	24.8737				Result 1	Trial 158	3.4.9	60	1648.35	27.4449				Result 1	Trial 219	4.4.9	60	1326.9	23.1878				Result 1	Trial 279	5.4.9	57.74	957.578	15.9437				Result 1	Trial 339	6.4.9
		Result 1	Trial 45	1.4.10	60	1424.74	23.7219				Result 1	Trial 108	2.4.10	9.62	275.561	20.9078				Result 1	Trial 168	3.4.10	4.93	101.201	11.2333				Result 1	Trial 229	4.4.10	45.34	929.957	19.6273				Result 1	Trial 289	5.4.10	29.90	734.995	20.9789				Result 1	Trial 349	6.4.10
		Result 1	Trial 46	1.4.12	60	1032.44	18.418				Result 1	Trial 109	2.4.12	25.24	535.571	18.4495				Result 1	Trial 169	3.4.12	58.43	1405.49	23.4014				Result 1	Trial 230	4.4.12	6.24	135.03	14.7159				Result 1	Trial 290	5.4.12	4.95	94.7166	11.3546				Result 1	Trial 350	6.4.12
		Result 1	Trial 53	1.4.13	60	1213.08	21.1988				Result 1	Trial 110	2.4.13	60	1241.73	22.4184				Result 1	Trial 170	3.4.13	60	1430.97	23.8256				Result 1	Trial 231	4.4.13	60	2108.05	35.0991				Result 1	Trial 291	5.4.13	60	1716.01	28.5715				Result 1	Trial 351	6.4.13
		Result 1	Trial 54	1.4.14	60	1660.52	28.1163				Result 1	Trial 120	2.4.14	31.74	405.03	12.0784				Result 1	Trial 180	3.4.14	54.43	1481.11	25.8827				Result 1	Trial 241	4.4.14	60	1444.34	25.6135				Result 1	Trial 301	5.4.14	60	1474.18	25.2464				Result 1	Trial 361	6.4.14
		Result 1	Trial 61	1.4.15	30.24	490.052	15.0634				Result 1	Trial 121	2.4.15	16.02	268.547	14.1199				Result 1	Trial 181	3.4.15	13.21	246.542	15.0793				Result 1	Trial 242	4.4.15	19.96	271.12	11.862				Result 1	Trial 302	5.4.15	6.24	120.181	12.0061				Result 1	Trial 362	6.4.15
		Result 1	Trial 62	1.4.16	22.52	603.464	23.9547				Result 1	Trial 122	2.4.16	6.58	76.7035	8.06598				Result 1	Trial 182	3.4.16	8.15	121.162	11.5277				Result 1	Trial 243	4.4.16	11.93	208.552	14.0456				Result 1	Trial 303	5.4.16	7.24	89.033	7.96513				Result 1	Trial 363	6.4.16
																		Sham											CCI+MSC								CCI
							Day 1	Day 2	Day 3	Day 4	Day 5	Day 6	Probe			Trial	Day	1	2	3	4	15	16	avg	stdev	sem			5	7	13	avg	stdev	sem			6	8	9	10	12	14	avg	stdev	sem
							Total (cm)	Total (cm)	Total (cm)	Total (cm)	Total (cm)	Total (cm)	Total (cm)			Trial 1	Day 1		986.71	1391.16	1276.16	1085.44	1533.5	1254.59	222.08	7.45118		Day 1	561.114	1445.51	1001.23	1002.62	442.2	14.8694		Day 1	1265.72	1129.95	1566.99	1508.86	1197.51	1451.15	1353.36	179.59	5.99316
					Sham-5	1		16.3491	5.24299	918.647	169.769	105.665	1360.05				Day 2	16.3491	1041.46	1632.67	1587.89	915.844	574.077	961.382	615.584	11.0958		Day 2	23.7406	1909.31	965.871	966.307	942.785	21.7116		Day 2	1046.47	1130.31	1356.45	1619.11	1115.72	1643.46	1318.59	263.796	7.26355
					Sham-6	2	986.71	1041.46	254.093	92.2376	112.459	92.7212	910.923				Day 3	5.24299	254.093	1371.64	1142.04	995.519	200.75	661.547	575.453	10.728		Day 3	904.078	1782.23	1381.82	1356.04	439.643	14.8264		Day 3	937.48	1622.47	1420.44	662.997	947.727	1150.21	1123.55	350.833	8.37656
					Sham-1	3	1391.16	1632.67	1371.64	1533.71	1298.82	1329.05	1226.71				Day 4	918.647	92.2376	1533.71	1253	895.232	140.813	805.607	583.43	10.8021		Day 4	227.363	563.1	1015.08	601.848	395.285	14.0585		Day 4	867.189	1108.36	1340.87	1451.94	654.454	1192.97	1102.63	297.746	7.71682
					Sham-2	4	1276.16	1587.89	1142.04	1253	1394.7	1399.63	1419.42				Day 5	169.769	112.459	1298.82	1394.7	908.801	8.11288	648.777	628.348	11.2102		Day 5	1046.13	582.722	1875.49	1168.11	654.96	18.0964		Day 5	622.293	1000.74	1108.82	267.841	1324.87	1006.39	888.492	379.879	8.71641
					CCI + MSC-4	5	561.114	23.7406	904.078	227.363	1046.13	795.735	1202.43				Day 6	105.665	92.7212	1329.05	1399.63	1197.14	79.7876	700.666	669.181	11.5688		Day 6	795.735	365.47	584.018	581.741	215.142	10.3716		Day 6	290.971	1002.92	1190.54	1546.5	1256.39	1087.58	1062.48	421.35	9.17987
					CCI-4	6	1265.72	1046.47	937.48	867.189	622.293	290.971	922.807				avg	243.135	429.947	1426.17	1342.24	999.663	422.84					avg	593.027	1108.06	1137.25					avg	838.354	1165.79	1330.68	1176.21	1082.78	1255.29
					CCI + MSC-2	7	1445.51	1909.31	1782.23	563.1	582.722	365.47	1782.72
					CCI-2	8	1129.95	1130.31	1622.47	1108.36	1000.74	1002.92	1025.99
					CCI-1	9	1566.99	1356.45	1420.44	1340.87	1108.82	1190.54	1269.28
					CCI-5	10	1508.86	1619.11	662.997	1451.94	267.841	1546.5	1390.41
					CCI-3	12	1197.51	1115.72	947.727	654.454	1324.87	1256.39	1519.31
					CCI + MSC-6	13	1001.23	965.871	1381.82	1015.08	1875.49	584.018	1616.92
					CCI-6	14	1451.15	1643.46	1150.21	1192.97	1006.39	1087.58	1347.31
					Sham-3	15	1085.44	915.844	995.519	895.232	908.801	1197.14	1007.43				Day							avg	stdev	sem						avg	stdev	sem									avg	stdev	sem
					Sham-4	16	1533.5	574.077	200.75	140.813	8.11288	79.7876	1006.11			Trial 2	Day 1	21.9794	686.056	155.944	1221.55	1062.05	31.3235	529.817	535.229	10.3463		Day 1	54.3698	1807	1241.3	1034.22	894.477	21.148		Day 1	16.5611	1132.25	1751.12	1417.68	58.0777	1320.58	949.378	734.56	12.1207
					CCI + MSC-1	-											Day 2	100.64	1167.89	1335.91	739.152	1157.38	102.637	767.268	551.898	10.5062		Day 2	1209.93	1828.57	1080.27	1372.92	399.892	14.1402		Day 2	940.43	976.117	1219.98	1408.72	1094.2	1543.18	1197.1	240.989	6.94247
					CCI + MSC-3	-											Day 3	285.774	188.487	1186.16	242.331	142.651	106.252	358.609	410.592	9.06192		Day 3	937.671	1467.13	1279.97	1228.26	268.491	11.5864		Day 3	532.524	1401.6	1328.08	943.247	1523.3	212.193	990.157	526.227	10.2589
					CCI + MSC-5	-											Day 4	21.9323	34.7848	1350.96	656.646	303.837	29.3269	399.581	527.855	10.2748		Day 4	949.07	405.532	1708.01	1020.87	654.201	18.0859		Day 4	103.607	845.867	1288.59	455.191	269.79	284.193	541.206	444.975	9.43372
																	Day 5	95.8019	96.0294	576.504	162.878	197.207	98.9602	204.563	187.025	6.11597		Day 5	1246.47	73.8001	956.48	758.917	610.788	17.4755		Day 5	846.97	719.647	1263.19	928.854	215.592	1241.62	869.312	386.664	8.79391
																	Day 6	136.359	241.671	1566.5	743.832	58.7971	176.892	487.342	582.055	10.7894		Day 6	290.698	262.609	235.341	262.883	27.6795	3.72018		Day 6	1136.43	275.884	1062.25	1460.76	85.9493	87.5475	684.803	605.161	11.0015
																	avg	110.414	402.486	1028.66	627.731	486.987	90.8986					avg	781.368	974.107	1083.56					avg	596.087	891.894	1318.87	1102.41	541.151	781.552
					Sham-5	1	21.9794	100.64	285.774	21.9323	95.8019	136.359
					Sham-6	2	686.056	1167.89	188.487	34.7848	96.0294	241.671					Day							avg	stdev	sem						avg	stdev	sem									avg	stdev	sem
					Sham-1	3	155.944	1335.91	1186.16	1350.96	576.504	1566.5				Trial 3	Day 1	299.634	601.808	1471.59	423.803	1328.11	1309.9	905.807	520.371	10.2017		Day 1	1159.39	1714.44	954.217	1276.02	393.301	14.0232		Day 1	919.763	980.042	1510.13	428.229	1087.86	1558.79	1080.8	418.278	9.14634
					Sham-2	4	1221.55	739.152	242.331	656.646	162.878	743.832					Day 2	240.622	924.005	103.264	1455.81	572.124	364.954	610.13	503.726	10.0372		Day 2	1087.36	1641.31	871.621	1200.1	397.036	14.0896		Day 2	1026.37	845.58	1529.26	1608.22	723.684	1286.92	1170.01	363.277	8.52381
					CCI + MSC-4	5	54.3698	1209.93	937.671	949.07	1246.47	290.698					Day 3	73.1668	370.008	522.411	59.0873	79.2718	111.229	202.529	195.557	6.2539		Day 3	1308.79	498.287	73.9286	627.002	627.412	17.7118		Day 3	281.339	1250.97	1402.32	803.769	92.9304	242.554	678.98	558.212	10.5661
					CCI-4	6	16.5611	940.43	532.524	103.607	846.97	1136.43					Day 4	80.8506	73.2087	1611.34	841.467	297.879	99.0721	500.636	618.241	11.1197		Day 4	805.117	1465.99	1964.01	1411.71	581.35	17.0492		Day 4	831.903	777.021	1396.04	310.221	781.246	1469.35	927.63	435.279	9.33037
					CCI + MSC-2	7	1807	1828.57	1467.13	405.532	73.8001	262.609					Day 5	52.584	277.823	1394.28	769.603	318.192	42.887	475.895	521.629	10.214		Day 5	601.465	856.153	262.112	573.243	298.024	12.2071		Day 5	920.287	114.146	1301.34	1532.93	303.716	109.671	713.682	624.746	11.1781
					CCI-2	8	1132.25	976.117	1401.6	845.867	719.647	275.884					Day 6	44.6022	249.322	1454.05	279.936	163.31	95.0038	381.037	533.167	10.3263		Day 6	280.241	302.606	1391.31	658.052	635.118	17.8202		Day 6	1333.67	882.936	1372.37	70.4989	461.364	1429.31	925.025	560.068	10.5836
					CCI-1	9	1751.12	1219.98	1328.08	1288.59	1263.19	1062.25					avg	131.91	416.029	1092.82	638.284	459.814	337.174					avg	873.727	1079.8	919.533					avg	885.555	808.449	1418.58	792.311	575.133	1016.1
					CCI-5	10	1417.68	1408.72	943.247	455.191	928.854	1460.76
					CCI-3	12	58.0777	1094.2	1523.3	269.79	215.592	85.9493
					CCI + MSC-6	13	1241.3	1080.27	1279.97	1708.01	956.48	235.341
					CCI-6	14	1320.58	1543.18	212.193	284.193	1241.62	87.5475
					Sham-3	15	1062.05	1157.38	142.651	303.837	197.207	58.7971
					Sham-4	16	31.3235	102.637	106.252	29.3269	98.9602	176.892
					CCI + MSC-1	-
					CCI + MSC-3	-
					CCI + MSC-5	-											Day							avg	stdev	sem						avg	stdev	sem									avg	stdev	sem
																Trial 4	Day 1	543.254	760.472	1474.68	1628.16	490.052	603.464	487.342	582.055	10.7894		Day 1	1119.34	1593.14	1213.08	1308.52	250.905	11.2006		Day 1	920.765	955.921	154.855	1424.74	1032.44	1660.52	1024.87	517.015	10.1687
																	Day 2	88.3507	466.262	777.604	1564.31	268.547	76.7035	487.342	582.055	10.7894		Day 2	448.342	1351.6	1241.73	1013.89	492.851	15.6979		Day 2	1136.53	1110.61	1394.32	275.561	535.571	405.03	809.604	461.162	9.60378
																	Day 3	717.974	176.11	1762.68	524.136	246.542	121.162	487.342	582.055	10.7894		Day 3	687.552	493.096	1430.97	870.539	494.99	15.732		Day 3	1077.5	1117.31	1648.35	101.201	1405.49	1481.11	1138.49	552.951	10.5162
																	Day 4	154.106	159.098	1499.09	165.741	271.12	208.552	487.342	582.055	10.7894		Day 4	365.114	585.314	2108.05	1019.49	949.126	21.7845		Day 4	1025.38	667.143	1326.9	929.957	135.03	1444.34	921.458	475.774	9.75474
																	Day 5	136.464	117.068	714.368	1073.85	120.181	89.033	487.342	582.055	10.7894		Day 5	174.657	1122.77	1716.01	1004.48	777.455	19.7162		Day 5	811.762	880.642	957.578	734.995	94.7166	1474.18	825.646	443.553	9.41863
																	Day 6	122.823	140.507	306.582	267.79	1396.21	161.084	487.342	582.055	10.7894		Day 6	751.429	385.822	856.863	664.705	247.206	11.1177		Day 6	823.484	244.058	1239.85	1327.33	389.828	123.791	691.39	516.893	10.1675
																	avg	293.829	303.253	1089.17	870.664	465.442	210					avg	591.072	921.957	1427.78					avg	965.904	829.281	1120.31	798.964	598.846	1098.16
					Sham-5	1	299.634	240.622	73.1668	80.8506	52.584	44.6022
					Sham-6	2	601.808	924.005	370.008	73.2087	277.823	249.322
					Sham-1	3	1471.59	103.264	522.411	1611.34	1394.28	1454.05
					Sham-2	4	423.803	1455.81	59.0873	841.467	769.603	279.936
					CCI + MSC-4	5	1159.39	1087.36	1308.79	805.117	601.465	280.241
					CCI-4	6	919.763	1026.37	281.339	831.903	920.287	1333.67								Sham									CCI + MSC									CCI
					CCI + MSC-2	7	1714.44	1641.31	498.287	1465.99	856.153	302.606								All trials/group		avg	stdev	sem					All trials/group		avg	stdev	sem					All trials/group		avg	stdev	sem
					CCI-2	8	980.042	845.58	1250.97	777.021	114.146	882.936									Day 1	794.39	359.851	3.95547						Day 1	1155.34	904.335	9.0671						Day 1	1102.1	175.95	2.76586
					CCI-1	9	1510.13	1529.26	1402.32	1396.04	1301.34	1372.37									Day 2	706.53	204.919	2.98488						Day 2	1138.3	636.322	7.60575						Day 2	1123.83	219.218	3.08727
					CCI-5	10	428.229	1608.22	803.769	310.221	1532.93	70.4989									Day 3	427.507	194.694	2.90946						Day 3	1020.46	134.7	3.49935						Day 3	982.796	213.239	3.04487
					CCI-3	12	1087.86	723.684	92.9304	781.246	303.716	461.364									Day 4	548.291	177.305	2.7765						Day 4	1013.48	958.395	9.33418						Day 4	873.231	236.749	3.20834
					CCI + MSC-6	13	954.217	871.621	73.9286	1964.01	262.112	1391.31									Day 5	454.144	184.163	2.82968						Day 5	876.188	409.403	6.10069						Day 5	824.283	78.2836	1.84489
					CCI-6	14	1558.79	1286.92	242.554	1469.35	109.671	1429.31									Day 6	514.097	134.095	2.41458						Day 6	541.845	543.769	7.0309						Day 6	840.925	185.199	2.83762
					Sham-3	15	1328.11	572.124	79.2718	297.879	318.192	163.31
					Sham-4	16	1309.9	364.954	111.229	99.0721	42.887	95.0038
					CCI + MSC-1	-
					CCI + MSC-3	-
					CCI + MSC-5	-
																	Sham											CCI+MSC								CCI
																	1	2	3	4	15	16	avg	stdev	sem			5	7	13	avg	stdev	sem			6	8	9	10	12	14	avg	stdev	sem
																Probe trial	1360.05	910.923	1226.71	1419.42	1007.43	1006.11	1155.11	210.059	6.48165			1202.43	1782.72	1616.92	1534.02	298.895	12.2249			922.807	1025.99	1269.28	1390.41	1519.31	1347.31	1245.85	227.691	6.7482
					Sham-5	1	543.254	88.3507	717.974	154.106	136.464	122.823
					Sham-6	2	760.472	466.262	176.11	159.098	117.068	140.507
					Sham-1	3	1474.68	777.604	1762.68	1499.09	714.368	306.582
					Sham-2	4	1628.16	1564.31	524.136	165.741	1073.85	267.79
					CCI + MSC-4	5	1119.34	448.342	687.552	365.114	174.657	751.429
					CCI-4	6	920.765	1136.53	1077.5	1025.38	811.762	823.484
					CCI + MSC-2	7	1593.14	1351.6	493.096	585.314	1122.77	385.822
					CCI-2	8	955.921	1110.61	1117.31	667.143	880.642	244.058
					CCI-1	9	154.855	1394.32	1648.35	1326.9	957.578	1239.85
					CCI-5	10	1424.74	275.561	101.201	929.957	734.995	1327.33
					CCI-3	12	1032.44	535.571	1405.49	135.03	94.7166	389.828
					CCI + MSC-6	13	1213.08	1241.73	1430.97	2108.05	1716.01	856.863
					CCI-6	14	1660.52	405.03	1481.11	1444.34	1474.18	123.791
					Sham-3	15	490.052	268.547	246.542	271.12	120.181	1396.21
					Sham-4	16	603.464	76.7035	121.162	208.552	89.033	161.084
					CCI + MSC-1	-
					CCI + MSC-3	-
					CCI + MSC-5	-
[truncated: 8 more columns]

## Sheet: Combined group 1 and 2
	Distance
			Sham																	CCI+MSC 3d										CCI + MSC 14d										CCI
	Trial	Day	1	2	3	4	17	18	1	2	3	4	15	16	avg	stdev	sem			7	5	9	11	13	15	avg	stdev	sem		5	7	13	avg	stdev	sem					6	8	10	12	14	16	6	8	9	10
	Trial 1	Day 1	1079.58	1235.95	1162.58	1009.33	894.656	1138.25		986.71	1391.16	1276.16	1085.44	1533.5	1163.03	186.479	4.11735			750.529	1391.27	1393.16	1513.12	1354.11	1684.55	1467.24	135.45	5.81914		561.114	1445.51	1001.23	1002.62	442.2	14.8694					1206.1	1325.89	1278.96	1767.81	1314.07	1489.92	1265.72	1129.95	1566.99	1508.86
		Day 2	1378.64	1156.37	1255.45	1373.13	1227.14	813.785	16.3491	1041.46	1632.67	1587.89	915.844	574.077	1081.07	455.609	6.43576				1394.95	1427.81	1940.26	1605.77	1425.87	1558.93	228.798	7.56303		23.7406	1909.31	965.871	966.307	942.785	21.7116					1592.77	1264.88	1282.63	819.074	1505.63	1804.56	1046.47	1130.31	1356.45	1619.11
		Day 3	1142.07	1312.6	210.179	741.072	990.752	648.414	5.24299	254.093	1371.64	1142.04	995.519	200.75	751.198	479.835	6.60465				1599.26	808.947	1868.52	490.45	184.576	990.351	720.075	13.4171		904.078	1782.23	1381.82	1356.04	439.643	14.8264					1154.71	1296.54	1029.64	261.552	1185.96	1869.53	937.48	1622.47	1420.44	662.997
		Day 4	1151.72	960.996	254.368	605.037	870.888	273.365	918.647	92.2376	1533.71	1253	895.232	140.813	745.834	470.46	6.53981				1448.97	64.3648	1028.88	276.502	95.5861	582.861	622.336	12.4733		227.363	563.1	1015.08	601.848	395.285	14.0585					199.436	1418.31	1116.92	413.212	1386.43	1954.82	867.189	1108.36	1340.87	1451.94
		Day 5	584.177	1510.79	279.949	669.481	201.246	114.425	169.769	112.459	1298.82	1394.7	908.801	8.11288	604.394	549.379	7.06707				1537.52	201.922	841.556	798.971	1615.26	999.046	585.217	12.0956		1046.13	582.722	1875.49	1168.11	654.96	18.0964					1444.06	1362.97	370.967	129.202	1189.82	1756.93	622.293	1000.74	1108.82	267.841
		Day 6	736.742	1247.72	59.4038	378.434	317.463	66.6256	105.665	92.7212	1329.05	1399.63	1197.14	79.7876	584.199	559.278	7.13046				279.598	565.243	433.803	180.798	185.89	329.066	167.092	6.46321		795.735	365.47	584.018	581.741	215.142	10.3716					237.31	872.178	1181.36	354.535	517.302	1742.83	290.971	1002.92	1190.54	1546.5
		avg	1012.15	1237.4	536.988	796.081	750.357	509.144	243.135	429.947	1426.17	1342.24	999.663	422.84	808.844					750.529	1275.26	743.574	1271.02	784.433	865.289					593.027	1108.06	1137.25								972.398	1256.79	1043.41	624.231	1183.2	1769.77	838.354	1165.79	1330.68	1176.21
	Trial	Day	1	2	3	4	17	18							avg	stdev	sem				5	9	11	13	15	avg	stdev	sem					avg	stdev	sem					6	8	10	12	14	16
	Trial 2	Day 1	1246.16	1375.25	1030.83	1051	1074.92	1071.67	21.9794	686.056	155.944	1221.55	1062.05	31.3235	835.728	490.887	6.68027				1440.63	1517.76	1783.11	1726.47	1737.74	1641.14	151.818	6.16073		54.3698	1807	1241.3	1034.22	894.477	21.148					1284.51	160.141	462.034	45.817	1785.71	1705.89	16.5611	1132.25	1751.12	1417.68
		Day 2	1153.63	1373.17	303.254	353.145	1326.83	854.163	100.64	1167.89	1335.91	739.152	1157.38	102.637	830.65	495.306	6.71028				1080.99	363.484	164.374	758.879	1287.16	730.977	471.359	10.8554		1209.93	1828.57	1080.27	1372.92	399.892	14.1402					1592.7	1202.69	1086.11	139.643	1489.55	1564.9	940.43	976.117	1219.98	1408.72
		Day 3	989.065	123.177	181.419	1165.01	628.504	505.481	285.774	188.487	1186.16	242.331	142.651	106.252	478.693	415.483	6.14582				1879.16	898.149	1149.22	1383.53	175.164	1097.04	629.667	12.5466		937.671	1467.13	1279.97	1228.26	268.491	11.5864					175.79	1394.71	884.995	379.66	764.109	2028.54	532.524	1401.6	1328.08	943.247
		Day 4	406.006	617.482	23.9603	483.927	810.847	314.457	21.9323	34.7848	1350.96	656.646	303.837	29.3269	421.181	399.962	6.02994				647.16	796.827	1653.82	200.818	19.204	663.566	637.959	12.6289		949.07	405.532	1708.01	1020.87	654.201	18.0859					1402.39	1342.13	986.068	1461.46	1250.12	1699.27	103.607	845.867	1288.59	455.191
		Day 5	1064.35	239.481	79.5268	132.068	307.378	183.474	95.8019	96.0294	576.504	162.878	197.207	98.9602	269.472	285.513	5.09467				787.702	418.667	1609.26	742.641	68.2604	725.306	572.561	11.9641		1246.47	73.8001	956.48	758.917	610.788	17.4755					1526.49	715.44	715.118	85.5087	495.23	1704.6	846.97	719.647	1263.19	928.854
		Day 6	84.5453	405.698	282.572	307.29	1356.4	87.0444	136.359	241.671	1566.5	743.832	58.7971	176.892	453.967	508.057	6.7961				654.016	117.534	62.4951	1083.49	529.642	489.435	418.985	10.2346		290.698	262.609	235.341	262.883	27.6795	3.72018					1630.15	932.537	610.531	107.878	117.515	1825.85	1136.43	275.884	1062.25	1460.76
		avg	823.959	689.043	316.927	582.073	917.48	502.715	110.414	402.486	1028.66	627.731	486.987	90.8986	548.282						1081.61	685.404	1070.38	982.638	636.195					781.368	974.107	1083.56								1268.67	957.941	790.809	369.994	983.706	1754.84	596.087	891.894	1318.87	1102.41
	Trial	Day	1	2	3	4	17	18							avg	stdev	sem				5	9	11	13	15	avg	stdev	sem					avg	stdev	sem					6	8	10	12	14	16
	Trial 3	Day 1	1220.1	1325.33	225.515	938.818	1317.91	870.572	299.634	601.808	1471.59	423.803	1328.11	1309.9	944.424	451.842	6.4091				1459.85	1766.83	1708.68	1733.89	1361.91	1606.23	182.828	6.7607		1159.39	1714.44	954.217	1276.02	393.301	14.0232					1414.05	1546.13	1072.19	8.04669	1689.71	1557.22	919.763	980.042	1510.13	428.229
		Day 2	1108.94	1338.15	63.5584	213.156	717.484	457.212	240.622	924.005	103.264	1455.81	572.124	364.954	629.94	479.967	6.60555				1210.51	1472.51	2137.61	1109.53	656.68	1317.37	544.975	11.6723		1087.36	1641.31	871.621	1200.1	397.036	14.0896					1571.76	1364.12	859.124	272.482	1338.6	1609.26	1026.37	845.58	1529.26	1608.22
		Day 3	496.48	69.8697	69.9273	287.514	1693.36	593.402	73.1668	370.008	522.411	59.0873	79.2718	111.229	368.811	463.542	6.49155				144.077	716.436	589.812	256.97	613.381	464.135	248.535	7.8825		1308.79	498.287	73.9286	627.002	627.412	17.7118					151.639	1260.68	1080.8	90.4599	1313.71	1861.64	281.339	1250.97	1402.32	803.769
		Day 4	492.726	590.029	65.5279	363.663	514.345	327.474	80.8506	73.2087	1611.34	841.467	297.879	99.0721	446.465	439.235	6.31905				734.046	237.998	795.071	565.306	1487.5	763.984	458.659	10.7082		805.117	1465.99	1964.01	1411.71	581.35	17.0492					1474.28	1160.66	755.585	76.5887	1118.26	1844.29	831.903	777.021	1396.04	310.221
		Day 5	789.699	1396.5	155.492	717.841	421.379	319.062	52.584	277.823	1394.28	769.603	318.192	42.887	554.612	469.127	6.53054				1095.07	237.481	859.539	472.971	1583.81	849.774	528.194	11.4912		601.465	856.153	262.112	573.243	298.024	12.2071					606.655	1485.01	962.454	28.8168	1097.86	1629.92	920.287	114.146	1301.34	1532.93
		Day 6	499.609	741.751	144.165	59.8383	152.053	34.644	44.6022	249.322	1454.05	279.936	163.31	95.0038	326.524	411.378	6.11539				591.875	42.7532	387.385	480.851	422.658	385.104	206.483	7.18476		280.241	302.606	1391.31	658.052	635.118	17.8202					174.601	529.752	540.779	57.0007	250.687	1658.55	1333.67	882.936	1372.37	70.4989
		avg	767.926	910.272	120.698	430.138	802.755	433.728	131.91	416.029	1092.82	638.284	459.814	337.174	545.129						872.571	745.668	1079.68	769.92	1020.99					873.727	1079.8	919.533								898.831	1224.39	878.489	88.8991	1134.8	1693.48	885.555	808.449	1418.58	792.311
	Trial	Day	1	2	3	4	17	18							avg	stdev	sem				5	9	11	13	15	avg	stdev	sem					avg	stdev	sem					6	8	10	12	14	16
	Trial 4	Day 1	1246.07	1167.65	256.066	1229.39	1402.76	1239.7	543.254	760.472	1474.68	1628.16	490.052	603.464	1003.48	448.981	6.38878				427.285	1376.92	1909.71	1509.44	1251.74	1295.02	544.372	11.6659		1119.34	1593.14	1213.08	1308.52	250.905	11.2006					1590.05	1416.75	1037.27	343.702	1665.61	1327.96	920.765	955.921	154.855	1424.74
		Day 2	1180.69	1310.17	264.027	552.098	963.954	542.547	88.3507	466.262	777.604	1564.31	268.547	76.7035	671.272	491.411	6.68384				1373.34	765	1656.18	1137.14	87.4109	1003.81	607.605	12.3248		448.342	1351.6	1241.73	1013.89	492.851	15.6979					1613.16	1380.58	1037.49	695.975	1391.5	1574.92	1136.53	1110.61	1394.32	275.561
		Day 3	645.713	444.83	113.29	593.709	218.639	242.13	717.974	176.11	1762.68	524.136	246.542	121.162	483.91	455.3	6.43357				527.121	905.051	925.94	665.695	6.25492	606.012	374.591	9.67717		687.552	493.096	1430.97	870.539	494.99	15.732					352.823	981.1	2.94947	273.432	450.694	1679.26	1077.5	1117.31	1648.35	101.201
		Day 4	161.132	417.858	133.442	538.537	180.013	1031.86	154.106	159.098	1499.09	165.741	271.12	208.552	410.046	429.449	6.24826				671.642	942.308	1630.48	108.397	1001.14	870.793	552.299	11.7505		365.114	585.314	2108.05	1019.49	949.126	21.7845					1425.93	1481.06	215.362	1416.3	1307.54	1690.38	1025.38	667.143	1326.9	929.957
		Day 5	465.919	473.672	76.5055	523.573	546.826	143.135	136.464	117.068	714.368	1073.85	120.181	89.033	373.383	314.228	5.34473				192.264	155.602	377.539	137.041	197.84	212.057	95.9072	4.89661		174.657	1122.77	1716.01	1004.48	777.455	19.7162					1755.75	549.333	179.944	285.872	251.733	1842.58	811.762	880.642	957.578	734.995
		Day 6	188.899	206.077	217.105	231.198	188.258	190.603	122.823	140.507	306.582	267.79	1396.21	161.084	301.428	348.514	5.62878				456.185	220.031	239.626	368.079	195.016	295.787	111.805	5.2869		751.429	385.822	856.863	664.705	247.206	11.1177					948.985	944.218	199.635	338.831	628.043	1401.13	823.484	244.058	1239.85	1327.33
		avg	648.071	670.043	176.739	611.418	583.408	564.996	293.829	303.253	1089.17	870.664	465.442	210	540.586						607.973	727.485	1123.25	654.299	456.567					591.072	921.957	1427.78								1281.12	1125.51	445.442	559.019	949.187	1586.04	965.904	829.281	1120.31	798.964
				Sham																		CCI + MSC 3d							CCI + MSC 14d																			CCI
				All trials/group		avg	sem															All trials/group		avg	sem				All trials/group		avg	sem																All trials/group
					Day 1	986.664	5.89888																Day 1	1502.41	6.08129					Day 1	1155.34	15.3103																	Day 1
					Day 2	803.232	6.60886																Day 2	1152.77	8.48312					Day 2	1138.3	16.4098																	Day 2
					Day 3	520.653	6.4189																Day 3	789.386	8.70467					Day 3	1020.46	14.9641																	Day 3
					Day 4	505.881	6.28427																Day 4	720.301	9.51219					Day 4	1013.48	17.7445																	Day 4
					Day 5	450.465	6.00925																Day 5	696.546	8.08952					Day 5	876.188	16.8738																	Day 5
					Day 6	416.529	6.41768																Day 6	374.848	5.83388					Day 6	541.845	10.7574																	Day 6
[truncated: 10 more columns]
